# Supplementary material for: 3-Carboxy­methyl-1,3-benzimidazolium-1-acetate monohydrate
Source: Acta Crystallogr Sect E Struct Rep Online. 2009 Jul 25;65(Pt 8):o2005. doi: 10.1107/S1600536809027391 (PMC2977158; doi:10.1107/S1600536809027391)
Supplement: Supplementary file 2 [file e-65-o2005-Isup2.hkl]

# 
# h,k,l, Fc-squared, Fo-squared, sigma(Fo-squared) and status flag 
# 
data_I
_shelx_title ' 090412c in C2/c' 
_shelx_refln_list_code          4 
_shelx_F_calc_maximum      254.03 
_exptl_crystal_F_000      1048.00 
_reflns_d_resolution_high  0.8403 
 
loop_ 
 _symmetry_equiv_pos_as_xyz 
 'x, y, z' 
 '-x, y, -z+1/2' 
 'x+1/2, y+1/2, z' 
 '-x+1/2, y+1/2, -z+1/2' 
 '-x, -y, -z' 
 'x, -y, z-1/2' 
 '-x+1/2, -y+1/2, -z' 
 'x+1/2, -y+1/2, z-1/2' 
 
_cell_length_a    16.0731 
_cell_length_b     8.1619 
_cell_length_c    18.8678 
_cell_angle_alpha  90.000 
_cell_angle_beta  113.368 
_cell_angle_gamma  90.000 
 
_shelx_F_squared_multiplier     1.000 
 
loop_ 
 _refln_index_h 
 _refln_index_k 
 _refln_index_l 
 _refln_F_squared_calc 
 _refln_F_squared_meas 
 _refln_F_squared_sigma 
 _refln_observed_status 
   2   0   0     6464.33     7157.70    187.96 o 
   4   0   0     1808.47     2211.20     67.55 o 
   6   0   0       78.82       85.32      7.74 o 
   8   0   0     2346.16     2559.19     69.65 o 
  10   0   0        6.67       12.10      7.14 o 
  12   0   0      259.65      250.69     23.64 o 
  14   0   0      786.98      712.15     43.36 o 
  16   0   0        0.92       -8.82     15.30 o 
   1   1   0     1494.58     1209.42     27.58 o 
   3   1   0      433.66      411.52     10.68 o 
   5   1   0      748.23      867.20     18.49 o 
   7   1   0      930.01      899.28     18.13 o 
   9   1   0      861.19      898.68     21.80 o 
  11   1   0      549.74      591.93     21.06 o 
  13   1   0        1.08        0.14      8.87 o 
  15   1   0       30.49       21.09     11.86 o 
  17   1   0       51.81       26.18     19.92 o 
   0   2   0    29620.27    28466.68    978.69 o 
   2   2   0     9123.03    10185.87    202.43 o 
   4   2   0     1213.99     1322.30     27.12 o 
   6   2   0     2994.02     3142.92     58.83 o 
   8   2   0      472.61      420.76     22.23 o 
  10   2   0      193.12      194.90     12.60 o 
  12   2   0        3.12       -5.30      7.36 o 
  14   2   0      575.15      574.38     41.49 o 
  16   2   0        8.19      -15.82     11.19 o 
   1   3   0      155.96      150.50     11.90 o 
   3   3   0     3058.29     3344.13     62.24 o 
   5   3   0     1457.53     1662.78     35.06 o 
   7   3   0      233.05      236.13     10.06 o 
   9   3   0        6.00       -0.67      6.57 o 
  11   3   0      410.45      381.59     38.99 o 
  13   3   0        1.57       -4.70      9.42 o 
  15   3   0      517.82      523.16     56.73 o 
   0   4   0     5404.15     5478.04    206.09 o 
   2   4   0     2348.67     2422.23     71.58 o 
   4   4   0      339.30      338.48     15.12 o 
   6   4   0     5544.19     5687.82    105.64 o 
   8   4   0        0.93       -4.53      7.11 o 
  10   4   0        8.69        1.02      8.32 o 
  12   4   0      355.62      356.05     29.06 o 
  14   4   0       61.06       89.58     15.79 o 
  16   4   0       34.14       29.78     26.81 o 
   1   5   0      322.65      331.89     21.47 o 
   3   5   0       46.50       33.71      7.83 o 
   5   5   0      186.24      147.55     11.67 o 
   7   5   0       39.79       13.40      9.24 o 
   9   5   0     1601.69     1596.93     81.74 o 
  11   5   0      413.35      391.27     42.59 o 
  13   5   0      254.02      246.30     28.00 o 
  15   5   0       27.40       41.58     21.01 o 
   0   6   0      118.05       86.23     22.75 o 
   2   6   0       46.09       20.88     18.75 o 
   4   6   0       69.05       91.31     15.58 o 
   6   6   0      750.49      757.07     35.91 o 
   8   6   0      687.16      715.23     29.96 o 
  10   6   0      182.21      178.24     25.55 o 
  12   6   0      166.73      223.24     28.72 o 
   1   7   0      173.99      165.20     22.49 o 
   3   7   0        8.38        5.16     11.37 o 
   5   7   0      201.93      184.72     34.88 o 
   7   7   0        7.45       24.53     17.40 o 
   9   7   0      726.15      710.23     60.79 o 
  11   7   0        4.55      -20.54     17.36 o 
   0   8   0     1028.53      984.83     67.55 o 
   2   8   0       20.49        6.40     13.56 o 
   4   8   0      314.32      354.49     48.11 o 
   6   8   0      452.01      513.25     40.87 o 
   8   8   0       48.31       23.95     20.81 o 
   1   9   0       83.47       76.68     20.30 o 
   3   9   0      104.34       82.09     33.98 o 
   5   9   0       92.58      112.29     81.85 o 
 -17   1   1       45.06       39.62     13.75 o 
 -15   1   1      166.62      155.37     18.84 o 
 -13   1   1      768.99      767.16     35.46 o 
 -11   1   1       65.60       54.78      8.45 o 
  -9   1   1     1039.32     1346.12     29.35 o 
  -7   1   1     6829.64     7183.62    126.50 o 
  -5   1   1      410.31      506.11     11.92 o 
  -3   1   1     9590.95     9871.58    308.76 o 
  -1   1   1     5333.86     4930.96    121.52 o 
   1   1   1     4123.17     3740.58     88.92 o 
   3   1   1     1530.23     1365.28     26.09 o 
   5   1   1     2477.57     2445.33     45.57 o 
   7   1   1    10928.41    12253.93    212.58 o 
   9   1   1        3.08       -4.41      4.15 o 
  11   1   1      634.17      603.97     21.52 o 
  13   1   1      786.41      649.83     24.27 o 
  15   1   1      207.22      210.43     29.02 o 
  17   1   1       24.93       14.53     12.61 o 
 -16   2   1        1.20        1.59     15.61 o 
 -14   2   1      570.59      608.98     29.64 o 
 -12   2   1      317.29      285.34     15.72 o 
 -10   2   1        0.23       -8.00      5.34 o 
  -8   2   1      856.61      923.43     42.79 o 
  -6   2   1      106.21       90.84      5.50 o 
  -4   2   1      946.27     1194.97     24.82 o 
  -2   2   1     1135.99      986.18     26.18 o 
   0   2   1    34405.41    32493.07    809.31 o 
   2   2   1    14278.89    15258.14    261.52 o 
   4   2   1      973.28     1099.62     23.51 o 
   6   2   1      907.75      935.75     25.54 o 
   8   2   1       13.27        6.83      4.59 o 
  10   2   1     1905.21     1948.94    111.83 o 
  12   2   1     1489.25     1397.26     98.45 o 
  14   2   1        0.06       -4.03     10.33 o 
  16   2   1      218.39      262.71     44.60 o 
 -17   3   1       25.02       14.87     16.06 o 
 -15   3   1       80.82      132.89     30.74 o 
 -13   3   1       18.84        0.26      9.80 o 
 -11   3   1     3620.81     3527.08    173.38 o 
  -9   3   1      918.10     1027.37     31.31 o 
  -7   3   1     1522.28     1768.23     37.00 o 
  -5   3   1       35.52       30.80      4.86 o 
  -3   3   1     2607.24     3020.16     65.79 o 
  -1   3   1       11.31       13.30     11.65 o 
   1   3   1        0.67       -6.43      4.29 o 
   3   3   1     5507.13     5950.51    106.30 o 
   5   3   1      853.35      868.42     21.46 o 
   7   3   1      130.08      144.05      8.48 o 
   9   3   1       17.53       30.22      8.15 o 
  11   3   1       11.06       10.94      9.08 o 
  13   3   1      486.53      497.01     48.47 o 
  15   3   1       58.01       69.02     18.71 o 
 -16   4   1      114.24      147.57     34.95 o 
 -14   4   1        0.19       11.92     12.07 o 
 -12   4   1      254.81      233.16     25.36 o 
 -10   4   1       98.39       89.37     12.58 o 
  -8   4   1        9.93        0.52      6.80 o 
  -6   4   1      216.35      190.44     10.70 o 
  -4   4   1       71.42       82.70      6.35 o 
  -2   4   1      554.04      556.87     25.55 o 
   0   4   1      792.28      770.31     30.92 o 
   2   4   1     1795.40     1808.40     44.29 o 
   4   4   1      463.10      417.60     15.45 o 
   6   4   1        1.39       -0.21      5.18 o 
   8   4   1        5.57       10.50      7.49 o 
  10   4   1        0.24        1.89      8.40 o 
  12   4   1       50.01       43.55     14.90 o 
  14   4   1       42.57       45.15     29.78 o 
 -15   5   1      286.71      297.07     31.77 o 
 -13   5   1      199.83      225.55     21.02 o 
 -11   5   1       26.12       25.70     11.30 o 
  -9   5   1      104.19       87.36     13.66 o 
  -7   5   1      743.47      734.76     27.93 o 
  -5   5   1       13.29       -5.97      6.01 o 
  -3   5   1      292.45      252.47     13.28 o 
  -1   5   1        2.34      -11.07      9.41 o 
   1   5   1       97.44       61.77     12.78 o 
   3   5   1     1313.00     1255.02     34.68 o 
   5   5   1      163.84      167.61     13.35 o 
   7   5   1      124.39      137.78     15.18 o 
   9   5   1     1029.05     1025.49     67.26 o 
  11   5   1       79.72       72.64     20.36 o 
  13   5   1       51.59       31.30     18.86 o 
 -14   6   1       83.66      127.26     30.71 o 
 -12   6   1        1.41        4.32     16.67 o 
 -10   6   1        5.34       -5.89     11.35 o 
  -8   6   1       32.87       36.34     12.18 o 
  -6   6   1      189.52      156.91     21.58 o 
  -4   6   1      782.72      760.20     74.10 o 
  -2   6   1      281.88      290.44     29.05 o 
   0   6   1      441.17      477.38     28.20 o 
   2   6   1      941.10      908.77     29.54 o 
   4   6   1      433.46      506.41     56.07 o 
   6   6   1        0.09       -0.27     12.64 o 
   8   6   1     1345.83     1430.63    104.01 o 
  10   6   1     1225.12     1346.37    154.81 o 
  12   6   1        1.65       -4.77     17.71 o 
 -11   7   1      133.32      113.57     25.17 o 
  -9   7   1       34.13       53.21     19.60 o 
  -7   7   1      218.17      282.20     35.60 o 
  -5   7   1      195.41      194.89     25.59 o 
  -3   7   1       16.02       -0.64     11.53 o 
  -1   7   1      161.92      160.53     44.87 o 
   1   7   1      423.24      342.61     50.04 o 
   3   7   1     1380.25     1261.99     49.52 o 
   5   7   1      156.76      130.27     31.22 o 
   7   7   1        1.94      -21.52     14.35 o 
   9   7   1        0.25        2.63     17.34 o 
  11   7   1        4.00       11.43     19.76 o 
 -10   8   1       30.69       47.84     24.34 o 
  -8   8   1      113.86      132.24     26.59 o 
  -6   8   1      702.63      759.28    113.52 o 
  -4   8   1      470.27      417.90     45.35 o 
  -2   8   1      213.32      271.78     43.77 o 
   0   8   1      152.11      160.74     34.95 o 
   2   8   1       21.91      -12.45     13.65 o 
   4   8   1        0.07       -6.13     21.85 o 
   6   8   1      281.15      363.75     81.33 o 
   8   8   1      130.65      176.98     46.08 o 
  -5   9   1        7.37       10.40     20.68 o 
  -3   9   1        0.85      -16.13     24.88 o 
   1   9   1      231.36      199.69     25.19 o 
   3   9   1       88.94       77.40     35.22 o 
   5   9   1       29.77        9.07     41.56 o 
 -18   0   2      408.78      359.59     36.53 o 
 -16   0   2       23.76        8.06     17.71 o 
 -14   0   2     3538.03     3476.05    138.82 o 
 -12   0   2        0.05       -5.24      9.17 o 
 -10   0   2      247.99      285.27     35.91 o 
  -8   0   2     9080.64     9518.48    235.11 o 
  -6   0   2     2847.64     3096.60     83.64 o 
  -4   0   2     6421.94     6027.99    148.04 o 
  -2   0   2     5444.42     4115.61    189.79 o 
   0   0   2     5588.47     3844.05     95.16 o 
   2   0   2    29978.67    27077.75    650.34 o 
   4   0   2    33209.09    32733.65    786.19 o 
   6   0   2      721.78      740.56     24.51 o 
   8   0   2      406.80      458.14     19.58 o 
  10   0   2       89.28       73.85     11.61 o 
  12   0   2     1772.63     1719.69     55.49 o 
  14   0   2       12.96        7.44     13.17 o 
  16   0   2      136.80       84.78     23.16 o 
 -17   1   2       22.01       -3.60     11.90 o 
 -15   1   2      171.40      214.17     20.72 o 
 -13   1   2        4.98        0.01      8.36 o 
 -11   1   2     3244.67     3313.49     74.65 o 
  -9   1   2     3258.94     3352.97     63.16 o 
  -7   1   2        0.52        1.36      3.29 o 
  -5   1   2     3697.67     4023.22     83.58 o 
  -3   1   2     4248.53     4292.82    123.54 o 
  -1   1   2     2596.75     2946.70     47.14 o 
   1   1   2     1545.94     1398.14     49.22 o 
   3   1   2     1397.23     1340.91     25.96 o 
   5   1   2     1095.34     1028.10     21.89 o 
   7   1   2     4664.06     5091.10     92.21 o 
   9   1   2       91.41      101.13      8.30 o 
  11   1   2      855.47      868.90     23.77 o 
  13   1   2     1007.17      924.71     46.14 o 
  15   1   2      133.94      121.93     32.60 o 
 -16   2   2      350.37      275.29     25.00 o 
 -14   2   2      162.59      203.33     21.02 o 
 -12   2   2      943.10      928.84     37.26 o 
 -10   2   2       69.54       74.97      9.60 o 
  -8   2   2     5436.64     6037.68     96.54 o 
  -6   2   2        3.57        0.72      2.78 o 
  -4   2   2     3702.69     3797.30     72.93 o 
  -2   2   2    23350.02    23570.26    496.97 o 
   0   2   2     4398.18     4477.92     93.05 o 
   2   2   2      640.56      645.80     14.91 o 
   4   2   2     8432.57     8480.01    154.69 o 
   6   2   2      117.83       93.40      8.05 o 
   8   2   2      639.40      727.16     21.89 o 
  10   2   2      425.57      455.55     26.91 o 
  12   2   2       73.43       79.09     12.70 o 
  14   2   2      569.72      543.64     69.89 o 
  16   2   2       17.19       16.54     22.54 o 
 -17   3   2      168.55      194.80     24.49 o 
 -15   3   2       10.16       11.23     11.99 o 
 -13   3   2      105.50       73.11     13.01 o 
 -11   3   2        1.04        2.54      8.12 o 
  -9   3   2      486.53      516.42     35.19 o 
  -7   3   2      217.85      213.98      8.69 o 
  -5   3   2      570.90      612.05     20.54 o 
  -3   3   2     9666.19    10566.05    185.40 o 
  -1   3   2      748.02      830.79     29.48 o 
   1   3   2      748.60      665.05     19.82 o 
   3   3   2     1235.29     1349.36     31.16 o 
   5   3   2     4485.03     4871.03    159.38 o 
   7   3   2     1119.53     1233.30     46.55 o 
   9   3   2      873.21      952.36     42.23 o 
  11   3   2        0.50       -7.20      8.56 o 
  13   3   2     1438.71     1344.88    101.89 o 
  15   3   2      161.77      167.01     33.36 o 
 -16   4   2      261.72      279.85     71.68 o 
 -14   4   2     1563.60     1557.29    125.64 o 
 -12   4   2       63.44       57.17     12.35 o 
 -10   4   2     1027.48     1098.29     62.45 o 
  -8   4   2      142.58      134.62     18.80 o 
  -6   4   2     2115.47     2101.25     44.63 o 
  -4   4   2     1041.54     1061.83     24.90 o 
  -2   4   2     7419.17     7871.77    203.29 o 
   0   4   2     3535.78     3725.09    146.13 o 
   2   4   2     1485.71     1586.02     39.95 o 
   4   4   2     1175.10     1196.23     30.11 o 
   6   4   2      575.04      563.76     34.44 o 
   8   4   2      303.28      327.84     21.71 o 
  10   4   2      800.71      741.44     70.96 o 
  12   4   2      968.28     1035.41     96.29 o 
  14   4   2       41.99       33.00     20.13 o 
 -15   5   2        1.66       -2.88     12.56 o 
 -13   5   2       67.19       72.87     14.99 o 
 -11   5   2      433.03      430.01     22.77 o 
  -9   5   2        3.79       -4.82      8.60 o 
  -7   5   2      492.76      471.93     21.69 o 
  -5   5   2      631.04      680.02     21.32 o 
  -3   5   2        6.26       -0.50      9.17 o 
  -1   5   2     1558.95     1609.72     55.32 o 
   1   5   2     2006.13     2068.58     58.86 o 
   3   5   2     3190.86     3286.21    103.35 o 
   5   5   2      147.36      168.67     13.80 o 
   7   5   2        0.00       -5.95      6.40 o 
   9   5   2      107.30      115.19     20.27 o 
  11   5   2       40.53       52.59     19.61 o 
  13   5   2      191.80      241.35     30.42 o 
 -14   6   2      121.10      141.64     29.98 o 
 -12   6   2      148.99      176.56     20.52 o 
 -10   6   2      341.33      385.18     24.78 o 
  -8   6   2        0.03       -4.68      9.83 o 
  -6   6   2      626.71      640.73     27.35 o 
  -4   6   2       44.61       51.56     23.50 o 
  -2   6   2     1593.76     1502.75     55.38 o 
   0   6   2       78.33       45.63     20.40 o 
   2   6   2      273.57      231.06     14.77 o 
   4   6   2      138.07      127.95     17.61 o 
   6   6   2       34.00       34.75     11.52 o 
   8   6   2      280.44      337.51     30.64 o 
  10   6   2      490.10      493.54     55.52 o 
  12   6   2      261.41      239.21     31.13 o 
 -11   7   2      188.17      247.73     30.12 o 
  -9   7   2      112.07      137.86     26.64 o 
  -7   7   2      117.68       93.73     31.95 o 
  -5   7   2     1186.46     1251.79    135.58 o 
  -3   7   2      338.35      292.77     27.92 o 
  -1   7   2      452.08      424.52     29.16 o 
   1   7   2       29.51       18.44     36.53 o 
   3   7   2       84.09       85.50     22.16 o 
   5   7   2      359.33      358.38     27.05 o 
   7   7   2       56.96       54.33     20.35 o 
   9   7   2        2.76        4.17     16.84 o 
  11   7   2       27.04       12.40     20.11 o 
 -10   8   2      390.23      450.63     37.52 o 
  -8   8   2      401.38      460.78     51.83 o 
  -6   8   2      445.16      499.60     79.65 o 
  -4   8   2       45.13       60.66     28.19 o 
  -2   8   2      328.63      365.34     33.38 o 
   0   8   2       45.31       25.03     14.47 o 
   2   8   2        0.11       -7.23     13.56 o 
   4   8   2       26.60       -0.69     23.23 o 
   6   8   2       98.19       86.58     23.68 o 
   8   8   2        0.46       -1.71     26.61 o 
  -7   9   2       26.44       37.17     24.08 o 
  -5   9   2       87.74      110.23     28.35 o 
  -3   9   2      159.67      125.72     38.05 o 
  -1   9   2      727.83      626.25     77.23 o 
   1   9   2      129.41      109.83     21.10 o 
   3   9   2        4.58      -35.29     24.40 o 
   5   9   2        7.16       14.41     39.60 o 
 -17   1   3        8.87       -1.81     11.31 o 
 -15   1   3        1.74       -4.14      9.45 o 
 -13   1   3       47.45       26.92     10.33 o 
 -11   1   3      875.68      934.06     27.56 o 
  -9   1   3     1293.36     1494.00     31.42 o 
  -7   1   3     4483.59     5064.78     90.51 o 
  -5   1   3     3177.65     3050.22     64.57 o 
  -3   1   3    12084.52    11628.20    427.79 o 
  -1   1   3    20693.22    19202.05    293.04 o 
   1   1   3     1675.93     1860.31     40.10 o 
   3   1   3     8948.21     8606.10    149.10 o 
   5   1   3      238.17      252.78      8.60 o 
   7   1   3     6606.58     7005.40    124.86 o 
   9   1   3      108.76      125.09      9.31 o 
  11   1   3      296.93      321.47     14.16 o 
  13   1   3     1512.44     1430.89     41.26 o 
  15   1   3       98.73      107.17     16.55 o 
 -18   2   3      302.92      409.53     65.07 o 
 -16   2   3       54.31       54.36     15.37 o 
 -14   2   3      546.30      522.45     41.46 o 
 -12   2   3      266.89      279.71     15.81 o 
 -10   2   3      265.70      217.78     12.90 o 
  -8   2   3      536.25      537.22     19.12 o 
  -6   2   3        0.01       -2.01      4.00 o 
  -4   2   3    64529.28    63473.09   2428.46 o 
  -2   2   3    29230.21    29327.72    845.89 o 
   0   2   3    18593.76    17777.01    600.07 o 
   2   2   3    14200.83    13809.55    237.61 o 
   4   2   3       11.57       30.75      7.69 o 
   6   2   3     1232.90     1261.12     29.28 o 
   8   2   3      191.99      207.06     10.93 o 
  10   2   3      971.34      921.57     42.05 o 
  12   2   3       11.03        9.49      9.68 o 
  14   2   3       52.61       59.83     18.02 o 
  16   2   3       72.24       49.01     26.12 o 
 -17   3   3      148.89      161.31     25.16 o 
 -15   3   3       20.74       20.64     11.88 o 
 -13   3   3        5.39      -12.52      8.34 o 
 -11   3   3     2491.49     2469.94    119.22 o 
  -9   3   3     1162.46     1207.75     34.73 o 
  -7   3   3       73.96       65.58      5.37 o 
  -5   3   3      412.28      423.98     16.31 o 
  -3   3   3      191.83      202.45      9.44 o 
  -1   3   3      726.41      891.24     36.84 o 
   1   3   3     1824.02     1719.38     66.37 o 
   3   3   3      357.53      384.78     18.47 o 
   5   3   3      162.04      214.35     10.08 o 
   7   3   3       19.70       22.41      5.70 o 
   9   3   3        9.08        8.23      6.60 o 
  11   3   3       55.79       44.95     11.61 o 
  13   3   3        0.57       16.45     16.41 o 
  15   3   3       24.04       53.00     26.12 o 
 -16   4   3      109.41      100.40     19.70 o 
 -14   4   3        6.67        5.65     10.65 o 
 -12   4   3       32.10       14.74     15.58 o 
 -10   4   3      542.60      556.73     23.93 o 
  -8   4   3        3.53        2.20      7.10 o 
  -6   4   3     1120.31     1088.96     26.96 o 
  -4   4   3     1268.54     1362.78     38.82 o 
  -2   4   3     9631.42     9919.14    466.26 o 
   0   4   3       26.45       23.63      6.88 o 
   2   4   3        2.18        2.73      5.58 o 
   4   4   3      671.70      744.65     34.27 o 
   6   4   3      600.51      645.84     31.02 o 
   8   4   3     1069.57     1138.44     62.56 o 
  10   4   3      402.19      409.73     30.12 o 
  12   4   3       62.13       72.40     20.24 o 
  14   4   3       78.61       79.28     22.12 o 
 -15   5   3       49.03       45.26     15.20 o 
 -13   5   3       96.23      108.94     24.64 o 
 -11   5   3      399.63      397.16     30.46 o 
  -9   5   3      152.96      133.25     15.39 o 
  -7   5   3      504.37      548.95     23.45 o 
  -5   5   3     1295.74     1355.40     39.98 o 
  -3   5   3      279.52      291.79     20.43 o 
  -1   5   3      626.65      581.81     40.12 o 
   1   5   3      461.95      427.94     22.54 o 
   3   5   3       65.85       47.50      8.76 o 
   5   5   3      339.84      308.05     17.78 o 
   7   5   3      192.23      217.14     16.33 o 
   9   5   3       54.85       42.95     16.30 o 
  11   5   3       32.42       21.49     17.31 o 
  13   5   3       63.73       49.41     21.13 o 
 -14   6   3        2.88       -9.48     12.81 o 
 -12   6   3      161.57      164.57     28.10 o 
 -10   6   3      777.16      813.32     33.04 o 
  -8   6   3      324.90      355.15     21.74 o 
  -6   6   3      332.55      349.84     38.15 o 
  -4   6   3     2384.14     2532.45     80.76 o 
  -2   6   3       14.79       19.26     12.70 o 
   0   6   3      589.32      545.57     22.53 o 
   2   6   3     1198.06     1168.70     35.32 o 
   4   6   3        4.92       13.19     17.40 o 
   6   6   3      408.57      447.72     41.44 o 
   8   6   3      644.35      642.30    102.98 o 
  10   6   3      147.22      161.64     25.94 o 
  12   6   3       44.87       63.86     23.42 o 
 -11   7   3      120.79      136.41     19.41 o 
  -9   7   3       93.77       99.58     16.76 o 
  -7   7   3       18.83        4.16     24.06 o 
  -5   7   3       33.38       42.75     17.25 o 
  -3   7   3      219.59      234.62     25.62 o 
  -1   7   3       85.76       84.65     13.79 o 
   1   7   3      202.26      193.78     22.22 o 
   3   7   3      180.71      203.94     23.12 o 
   5   7   3        2.10       -4.60     12.53 o 
   7   7   3       12.39      -21.47     15.41 o 
   9   7   3        3.15        8.16     18.94 o 
 -10   8   3        2.44       11.11     26.47 o 
  -8   8   3      115.51      131.30     25.14 o 
  -6   8   3        0.01       -4.43     23.26 o 
  -4   8   3       38.02       47.67     20.19 o 
  -2   8   3       12.74        5.27     13.98 o 
   0   8   3      643.32      488.24     32.88 o 
   2   8   3       16.64       14.54     14.62 o 
   4   8   3        7.85       -3.93     15.21 o 
   6   8   3        8.34        0.39     18.12 o 
   8   8   3        0.00       -1.83     30.64 o 
  -7   9   3        1.82       -6.43     34.98 o 
  -5   9   3        1.13      -11.58     26.54 o 
  -3   9   3        0.01       15.99     21.44 o 
  -1   9   3        2.22        1.59     15.77 o 
   1   9   3       21.24       14.92     17.19 o 
   3   9   3       91.86       61.14     32.60 o 
   5   9   3      129.42      141.99     39.84 o 
 -18   0   4        2.87       -0.69     19.64 o 
 -16   0   4      823.87      854.69     51.42 o 
 -14   0   4      305.63      281.50     26.33 o 
 -12   0   4      328.69      307.07     25.09 o 
 -10   0   4     1267.28     1135.63     36.12 o 
  -8   0   4        0.23       -3.19      4.37 o 
  -6   0   4     1240.95     1509.34     41.53 o 
  -4   0   4      103.21      110.52      9.80 o 
  -2   0   4    14860.45    16119.91    317.13 o 
   0   0   4    24201.83    18717.45    636.82 o 
   2   0   4    14309.75    13962.99    337.88 o 
   4   0   4        1.88       -4.39      3.64 o 
   6   0   4     2922.68     3157.53    102.32 o 
   8   0   4     2023.21     1705.40     51.27 o 
  10   0   4      603.69      614.70     50.83 o 
  12   0   4      543.56      509.59     35.70 o 
  14   0   4      712.05      684.79     42.60 o 
 -17   1   4        0.86       -0.53     10.93 o 
 -15   1   4      165.78      182.69     27.23 o 
 -13   1   4        7.60       -6.24     14.58 o 
 -11   1   4       76.00       76.72     13.39 o 
  -9   1   4     3175.19     3133.14     58.92 o 
  -7   1   4      609.74      663.84     27.73 o 
  -5   1   4      148.45      123.37      6.03 o 
  -3   1   4       88.24       85.90      3.39 o 
  -1   1   4    17714.64    16370.89    280.34 o 
   1   1   4     1976.57     1899.83     41.53 o 
   3   1   4     8341.90     8201.45    142.64 o 
   5   1   4        0.50       -4.16      2.77 o 
   7   1   4      155.62      151.15     13.31 o 
   9   1   4       15.01       23.78      6.47 o 
  11   1   4      380.61      358.54     18.07 o 
  13   1   4       14.84        7.80      9.39 o 
  15   1   4      230.78      235.80     32.33 o 
 -18   2   4        6.63       27.56     14.85 o 
 -16   2   4      194.39      182.77     20.83 o 
 -14   2   4        6.18        3.09     10.58 o 
 -12   2   4      798.60      786.82     30.45 o 
 -10   2   4      102.09      110.10     16.98 o 
  -8   2   4        5.41       -5.33      4.51 o 
  -6   2   4     5615.92     6132.43    108.87 o 
  -4   2   4    48532.58    49358.45   1058.15 o 
  -2   2   4      412.26      368.78      9.59 o 
   0   2   4     2070.03     2228.34     90.87 o 
   2   2   4      404.96      392.00     10.58 o 
   4   2   4      380.49      356.61     11.01 o 
   6   2   4      857.64      874.33     28.08 o 
   8   2   4      690.62      662.63     18.81 o 
  10   2   4      960.02      949.66     39.90 o 
  12   2   4      175.36      173.34     15.53 o 
  14   2   4       25.69       25.22     16.43 o 
 -17   3   4       59.37       64.44     16.31 o 
 -15   3   4      623.69      644.87     63.52 o 
 -13   3   4      484.00      445.10     26.25 o 
 -11   3   4      217.37      241.04     16.33 o 
  -9   3   4      863.33      901.40     28.37 o 
  -7   3   4      547.50      628.36     21.65 o 
  -5   3   4       63.12       78.56      7.62 o 
  -3   3   4     1266.88     1340.26     32.99 o 
  -1   3   4      976.40      997.17     27.55 o 
   1   3   4      161.68      132.75      9.71 o 
   3   3   4     1587.89     1651.99     34.29 o 
   5   3   4     2228.88     2295.15     53.87 o 
   7   3   4      374.80      330.68     13.42 o 
   9   3   4      806.68      767.92     45.30 o 
  11   3   4      185.06      196.35     37.36 o 
  13   3   4       55.25       42.22     16.74 o 
  15   3   4        0.02      -13.17     21.64 o 
 -16   4   4       20.40       10.15     16.61 o 
 -14   4   4      275.15      291.35     30.56 o 
 -12   4   4       62.88       70.13     14.82 o 
 -10   4   4     1442.50     1526.81     43.94 o 
  -8   4   4     1871.65     1897.16     50.08 o 
  -6   4   4     1510.92     1549.59     41.97 o 
  -4   4   4    14375.55    15425.78    434.41 o 
  -2   4   4      163.11      197.68     16.05 o 
   0   4   4       84.32       69.51      9.11 o 
   2   4   4      289.15      278.97     28.73 o 
   4   4   4     3348.48     3648.37    121.47 o 
   6   4   4       51.00       59.16      7.93 o 
   8   4   4     3234.89     3592.40    281.69 o 
  10   4   4      891.51      860.14     86.50 o 
  12   4   4        1.13       -7.40     15.21 o 
  14   4   4       85.05       80.33     22.11 o 
 -15   5   4      298.97      362.20     25.22 o 
 -13   5   4       48.69        7.18     12.16 o 
 -11   5   4       35.43       42.41     12.56 o 
  -9   5   4        4.56       -5.50      8.66 o 
  -7   5   4      316.79      304.25     18.36 o 
  -5   5   4      389.46      387.98     15.92 o 
  -3   5   4      127.37      146.72     16.85 o 
  -1   5   4     3072.00     3208.39     75.69 o 
   1   5   4      599.18      603.82     37.53 o 
   3   5   4      567.19      593.57     49.01 o 
   5   5   4     2057.46     2130.92    266.82 o 
   7   5   4      118.36      103.17     12.90 o 
   9   5   4      454.27      527.75    134.61 o 
  11   5   4      418.99      417.46     34.08 o 
  13   5   4       19.84       15.33     22.37 o 
 -14   6   4       32.57       37.50     15.48 o 
 -12   6   4       19.23       13.40     13.48 o 
 -10   6   4     2820.98     2945.87    119.33 o 
  -8   6   4      181.79      220.28     21.45 o 
  -6   6   4       33.73       33.14     23.44 o 
  -4   6   4        0.03       -9.43      8.79 o 
  -2   6   4       54.28       33.09      9.70 o 
   0   6   4      142.57      116.96     20.99 o 
   2   6   4      988.40      865.93     45.10 o 
   4   6   4        0.64      -14.71     10.61 o 
   6   6   4       18.87        0.01     10.19 o 
   8   6   4       20.47       31.89     17.77 o 
  10   6   4       26.23       24.06     18.76 o 
  12   6   4      395.81      347.41     36.19 o 
 -13   7   4      292.24      327.66     54.67 o 
 -11   7   4       34.34       33.90     14.09 o 
  -9   7   4        0.86      -15.83     12.03 o 
  -7   7   4      198.17      244.87     27.21 o 
  -5   7   4       37.10       51.29     17.54 o 
  -3   7   4      103.09       66.24     25.64 o 
  -1   7   4      499.59      447.30     22.22 o 
   1   7   4      385.76      370.16     33.22 o 
   3   7   4        0.75      -11.17     11.84 o 
   5   7   4      464.26      457.37     52.21 o 
   7   7   4       40.83       28.88     19.64 o 
   9   7   4       63.89       47.26     21.09 o 
 -10   8   4       98.06       91.08     23.30 o 
  -8   8   4      188.28      166.58     27.09 o 
  -6   8   4      142.38      127.17     37.67 o 
  -2   8   4      261.43      290.61     24.83 o 
   0   8   4        2.18        6.33     14.57 o 
   2   8   4       93.75       85.96     19.31 o 
   4   8   4      134.47      132.47     22.37 o 
   6   8   4      207.77      225.82     48.59 o 
   8   8   4       39.33       56.35     28.50 o 
  -7   9   4        7.41       -6.34     30.33 o 
  -3   9   4       18.90       27.02     23.37 o 
  -1   9   4       47.06       32.94     17.45 o 
   1   9   4        0.10      -13.55     16.68 o 
   3   9   4      182.06      164.67     38.32 o 
 -17   1   5      208.36      212.62     22.88 o 
 -15   1   5     1659.30     1698.94     57.14 o 
 -13   1   5      334.10      308.00     19.29 o 
 -11   1   5     1513.65     1700.05     42.70 o 
  -9   1   5      107.07      107.21      9.24 o 
  -7   1   5      133.82      120.69      7.62 o 
  -5   1   5     3929.66     3936.61     63.67 o 
  -3   1   5     1191.03     1204.78     29.23 o 
  -1   1   5    33477.84    29207.18    757.98 o 
   1   1   5     6380.09     5641.41     99.18 o 
   3   1   5      571.74      635.77     16.85 o 
   5   1   5       64.48       40.24      5.16 o 
   7   1   5     1932.41     1985.33     40.80 o 
   9   1   5     1503.69     1510.52     34.41 o 
  11   1   5      778.87      737.17     23.60 o 
  13   1   5      191.73      161.22     34.60 o 
  15   1   5        5.97      -12.54     15.03 o 
 -18   2   5      187.94      211.42     24.32 o 
 -16   2   5      137.44      110.33     17.51 o 
 -14   2   5      589.91      562.32     28.22 o 
 -12   2   5      253.51      236.97     15.42 o 
 -10   2   5      166.77      160.62     12.54 o 
  -8   2   5      212.61      201.82      8.29 o 
  -6   2   5     2257.55     2537.08     48.16 o 
  -4   2   5     2685.90     2786.04     53.97 o 
  -2   2   5     7363.01     7343.88    133.70 o 
   0   2   5    11183.21    10719.67    269.89 o 
   2   2   5      219.32      240.64      7.94 o 
   4   2   5      288.21      329.76     11.76 o 
   6   2   5      355.02      459.64     14.22 o 
   8   2   5       39.13       28.66      8.71 o 
  10   2   5      825.34      807.53     35.52 o 
  12   2   5      145.58      148.22     29.91 o 
  14   2   5        0.90       10.97     15.15 o 
 -17   3   5        0.70      -12.21     11.61 o 
 -15   3   5      486.25      500.21     28.73 o 
 -13   3   5      107.33      105.24     13.61 o 
 -11   3   5     1170.19     1237.65     56.02 o 
  -9   3   5      228.08      217.92     13.98 o 
  -7   3   5      955.41     1053.26     30.29 o 
  -5   3   5      113.69      134.88      9.45 o 
  -3   3   5     2687.95     2743.04     57.26 o 
  -1   3   5     1530.95     1462.77     52.18 o 
   1   3   5       11.55       12.98      5.56 o 
   3   3   5     1964.87     1970.65     64.90 o 
   5   3   5      585.34      543.94     33.86 o 
   7   3   5      140.38      138.40      9.96 o 
   9   3   5     1048.96      986.71     42.22 o 
  11   3   5        0.03      -11.07     14.86 o 
  13   3   5        1.35       -6.45     16.31 o 
 -16   4   5      104.02      126.10     20.70 o 
 -14   4   5        4.10       -8.11     10.39 o 
 -12   4   5      256.41      249.90     19.49 o 
 -10   4   5      122.94      140.54     18.46 o 
  -8   4   5        2.91       -1.99      7.06 o 
  -6   4   5        8.06       14.87      8.24 o 
  -4   4   5     6204.58     6407.49    134.98 o 
  -2   4   5      863.83      900.56     23.16 o 
   0   4   5     1869.29     1895.19    117.11 o 
   2   4   5     1936.65     1886.83    114.66 o 
   4   4   5      286.51      257.34     11.66 o 
   6   4   5      138.45      162.57     18.38 o 
   8   4   5      153.39      170.56     15.64 o 
  10   4   5        0.48       -7.09     14.87 o 
  12   4   5      330.72      361.63     31.14 o 
 -15   5   5        4.33       -7.35     11.83 o 
 -13   5   5      262.34      297.85     22.27 o 
 -11   5   5        0.11       -7.97     12.21 o 
  -9   5   5      176.70      193.81     17.41 o 
  -7   5   5        3.53       -3.99      9.11 o 
  -5   5   5      103.86      131.70     20.24 o 
  -3   5   5      764.54      767.32     25.42 o 
  -1   5   5     1799.15     1831.57     79.11 o 
   1   5   5       51.31       54.41      9.85 o 
   3   5   5       63.23       46.39      8.96 o 
   5   5   5        7.96       -1.33      9.63 o 
   7   5   5      244.44      243.47     20.14 o 
   9   5   5      924.98      951.40    193.13 o 
  11   5   5      111.97      116.33     23.19 o 
 -14   6   5      208.32      302.79     42.79 o 
 -12   6   5      110.26       83.12     23.32 o 
 -10   6   5      200.82      245.51     31.62 o 
  -8   6   5     1750.38     1810.18     53.12 o 
  -6   6   5      799.40      772.89     36.28 o 
  -4   6   5     1658.67     1535.74     52.34 o 
  -2   6   5        0.16      -11.53      7.69 o 
   0   6   5       53.38       43.74     10.53 o 
   2   6   5        2.97       -4.39      7.56 o 
   4   6   5      531.38      550.49     68.10 o 
   6   6   5       33.54       24.85     12.25 o 
   8   6   5      465.33      477.26     47.39 o 
  10   6   5      120.47      125.95     33.02 o 
 -13   7   5      185.78      223.79     28.48 o 
 -11   7   5        8.07        4.67     13.65 o 
  -9   7   5        0.70      -14.87     10.58 o 
  -7   7   5      153.43      179.20     33.12 o 
  -5   7   5      141.59      142.54     28.33 o 
  -3   7   5     1021.08      935.08     50.29 o 
  -1   7   5       98.89       94.78     14.74 o 
   1   7   5      107.01       97.05     18.36 o 
   3   7   5      243.87      272.28     24.84 o 
   5   7   5       74.92      117.07     48.80 o 
   7   7   5        1.61       -0.50     17.32 o 
   9   7   5      212.78      220.05     31.56 o 
 -10   8   5       78.50       79.13     23.00 o 
  -8   8   5      287.03      332.20     53.94 o 
  -4   8   5       17.69        5.50     14.37 o 
  -2   8   5      508.72      503.03     32.31 o 
   0   8   5       66.60       54.26     18.58 o 
   2   8   5       12.95        2.41     18.75 o 
   4   8   5      145.12      177.80     24.71 o 
   6   8   5      441.39      487.00     48.15 o 
  -5   9   5       41.67       25.11     17.64 o 
  -3   9   5      118.05      119.59     30.67 o 
  -1   9   5       23.54        7.39     16.27 o 
   1   9   5       30.15        3.41     18.13 o 
   3   9   5        0.51       -0.16     16.50 o 
 -18   0   6        5.97        1.65     18.06 o 
 -16   0   6      653.46      599.32     41.91 o 
 -14   0   6     1192.63     1262.12     63.55 o 
 -12   0   6     2305.98     2160.03     90.85 o 
 -10   0   6      987.79     1077.47     50.87 o 
  -8   0   6     4722.58     4464.14    113.50 o 
  -6   0   6     1525.51     1423.04     52.27 o 
  -4   0   6     1378.22     1422.36     32.20 o 
  -2   0   6    16911.30    16961.28    372.90 o 
   0   0   6     9340.07     8738.85    299.45 o 
   2   0   6    14260.13    14461.66    350.94 o 
   4   0   6        0.30        0.30      4.69 o 
   6   0   6     6783.26     7109.43    179.07 o 
   8   0   6      220.58      251.74     16.24 o 
  10   0   6     2123.57     2040.51     98.22 o 
  12   0   6     1704.93     1599.49    156.46 o 
 -17   1   6       48.53       53.75     15.08 o 
 -15   1   6     1970.74     1800.75     59.63 o 
 -13   1   6      657.17      679.51     45.84 o 
 -11   1   6        0.69       -0.39      5.67 o 
  -9   1   6     5460.68     6214.20    129.24 o 
  -7   1   6      968.02      951.62     21.46 o 
  -5   1   6      175.53      144.84      5.62 o 
  -3   1   6     1793.05     1900.44     29.67 o 
  -1   1   6      518.21      449.14     14.43 o 
   1   1   6       47.12       28.76      4.36 o 
   3   1   6     1148.74     1133.85     27.00 o 
   5   1   6     1516.51     1512.39     31.56 o 
   7   1   6     1062.83     1093.50     25.78 o 
   9   1   6      733.07      759.66     21.69 o 
  11   1   6       60.32       71.48     13.54 o 
  13   1   6       25.69       35.30     15.23 o 
 -18   2   6       12.63       16.39     13.74 o 
 -16   2   6       34.37       27.59     13.33 o 
 -14   2   6      237.93      282.65     23.19 o 
 -12   2   6     3318.15     3408.29     78.76 o 
 -10   2   6        1.82       -2.39      5.59 o 
  -8   2   6      293.32      291.15     13.34 o 
  -6   2   6      104.79       80.52      5.32 o 
  -4   2   6      159.21      153.39      6.61 o 
  -2   2   6      276.36      251.60      7.71 o 
   0   2   6      146.81      132.95      9.26 o 
   2   2   6     1017.07     1107.92     26.63 o 
   4   2   6        1.75        8.89      4.46 o 
   6   2   6     2404.69     2449.86     72.75 o 
   8   2   6     1367.19     1305.27     48.21 o 
  10   2   6      568.12      614.80     25.11 o 
  12   2   6      132.49      138.47     47.56 o 
  14   2   6      132.65      135.86     39.32 o 
 -17   3   6        2.70        8.53     13.17 o 
 -15   3   6       54.72       24.69     14.18 o 
 -13   3   6        8.38       15.82     10.23 o 
 -11   3   6      930.56      993.81     49.17 o 
  -9   3   6      102.48      102.67     14.74 o 
  -7   3   6       80.69       83.45      9.14 o 
  -5   3   6      466.87      443.74     13.90 o 
  -3   3   6     2672.21     2683.21     76.81 o 
  -1   3   6     7214.24     7089.48    221.66 o 
   1   3   6       93.43       98.08      8.96 o 
   3   3   6      565.88      671.97     21.33 o 
   5   3   6      125.60      125.44      8.91 o 
   7   3   6      431.16      430.18     21.88 o 
   9   3   6      961.83     1017.87     33.75 o 
  11   3   6      265.29      343.07     30.04 o 
  13   3   6       10.76        6.89     17.10 o 
 -16   4   6      157.30      236.28     26.09 o 
 -14   4   6        7.95       -6.29     10.18 o 
 -12   4   6      591.48      512.77     24.04 o 
 -10   4   6      790.77      791.78     37.62 o 
  -8   4   6      992.80     1084.30     47.18 o 
  -6   4   6     5584.44     6145.70    178.13 o 
  -4   4   6     7690.29     8172.35    132.34 o 
  -2   4   6     5701.37     5512.70    160.81 o 
   0   4   6       12.63        0.47      6.25 o 
   2   4   6      625.62      560.59     42.84 o 
   4   4   6       15.26       22.88      7.64 o 
   6   4   6     1103.79     1080.76     52.67 o 
   8   4   6      563.64      624.58     37.78 o 
  10   4   6      315.47      320.97     28.16 o 
  12   4   6      311.28      393.70     35.52 o 
 -15   5   6      262.39      287.24     24.49 o 
 -13   5   6       54.14       71.64     14.86 o 
 -11   5   6       78.86       84.91     14.24 o 
  -9   5   6      245.60      265.35     22.36 o 
  -7   5   6     1166.87     1184.72     37.20 o 
  -5   5   6      303.29      326.74     20.34 o 
  -3   5   6       11.70        6.65      6.12 o 
  -1   5   6      508.93      501.54     32.54 o 
   1   5   6     2839.90     3093.92    186.93 o 
   3   5   6        0.55       -2.32      6.87 o 
   5   5   6      175.61      190.55     43.15 o 
   7   5   6       16.50        3.30      9.85 o 
   9   5   6      793.61      770.10    104.98 o 
  11   5   6       10.93       17.09     18.66 o 
 -14   6   6       35.76       28.25     15.36 o 
 -12   6   6       54.82       38.14     14.47 o 
 -10   6   6       32.53       -1.47     11.22 o 
  -8   6   6      521.40      598.06     27.26 o 
  -6   6   6     2696.32     2849.09    117.87 o 
  -4   6   6     1891.66     1778.06     42.30 o 
  -2   6   6       37.26       44.63     10.98 o 
   0   6   6      483.66      475.47     25.57 o 
   2   6   6      203.83      213.11     18.55 o 
   4   6   6       78.77       89.33     16.81 o 
   6   6   6        1.92      -12.00     10.57 o 
   8   6   6      286.57      363.87     81.92 o 
  10   6   6        4.09       -2.06     17.81 o 
 -13   7   6        1.16       11.82     14.95 o 
 -11   7   6        0.72      -16.02     12.62 o 
  -9   7   6       15.00       -0.15     12.64 o 
  -7   7   6       67.64       92.57     26.33 o 
  -5   7   6      739.09      595.74     44.94 o 
  -3   7   6      723.14      699.35     28.98 o 
  -1   7   6      286.48      269.76     21.02 o 
   1   7   6      109.45      105.08     19.14 o 
   3   7   6       24.65       33.31     39.25 o 
   5   7   6       62.04       37.13     16.77 o 
   7   7   6      353.15      399.17     42.87 o 
   9   7   6      191.88      243.19     50.25 o 
 -10   8   6       32.56       40.87     19.64 o 
  -6   8   6        0.03      -14.54     18.54 o 
  -4   8   6       19.88       23.57     15.45 o 
  -2   8   6      273.25      308.83     23.48 o 
   0   8   6       89.26       88.17     38.22 o 
   2   8   6      324.89      336.06     31.64 o 
   4   8   6      143.66      149.65     24.47 o 
   6   8   6       44.57       57.44     23.50 o 
  -5   9   6       24.65       34.22     18.61 o 
  -3   9   6       98.45      137.37     30.53 o 
  -1   9   6       48.97       46.59     19.64 o 
   1   9   6      115.14      100.44     32.57 o 
 -17   1   7       10.83       12.22     12.27 o 
 -15   1   7     1574.60     1522.80     53.32 o 
 -13   1   7      888.86      890.97     55.73 o 
 -11   1   7       57.92       70.40     11.62 o 
  -9   1   7       21.77       18.28      5.00 o 
  -7   1   7      204.22      171.67      6.42 o 
  -5   1   7     1150.57     1271.56     21.46 o 
  -3   1   7        1.48       -0.47      2.19 o 
  -1   1   7      111.51       66.60      6.14 o 
   1   1   7       32.36       24.98      4.83 o 
   3   1   7     4886.82     4679.39     97.06 o 
   5   1   7       10.03       14.06      5.01 o 
   7   1   7       72.85       83.44     12.49 o 
   9   1   7     1011.76      971.52     31.14 o 
  11   1   7      214.77      195.43     18.08 o 
  13   1   7        0.56       11.93     16.75 o 
 -18   2   7        3.85       15.69     15.24 o 
 -16   2   7        0.52      -10.39     15.72 o 
 -14   2   7     1307.86     1324.13     47.90 o 
 -12   2   7      522.66      566.29     22.02 o 
 -10   2   7      128.82      108.71     10.63 o 
  -8   2   7     1607.82     1704.08     35.17 o 
  -6   2   7     1856.25     1790.04     29.59 o 
  -4   2   7      796.37      718.01     17.04 o 
  -2   2   7      704.17      698.10     16.35 o 
   0   2   7      195.89      161.26      9.92 o 
   2   2   7      487.19      520.06     17.62 o 
   4   2   7     7251.57     7261.34    170.50 o 
   6   2   7      103.20      100.53     10.47 o 
   8   2   7      180.24      181.58     15.15 o 
  10   2   7      127.83      158.96     16.76 o 
  12   2   7      120.80      109.54     32.60 o 
 -17   3   7      115.37      110.65     19.61 o 
 -15   3   7        5.83       -2.51     10.79 o 
 -13   3   7     1450.05     1361.33     44.70 o 
 -11   3   7        0.96       -3.23      7.77 o 
  -9   3   7      992.25     1057.93     32.58 o 
  -7   3   7      447.41      447.95     17.81 o 
  -5   3   7     7723.49     8760.63    158.19 o 
  -3   3   7     1135.12     1251.04     25.28 o 
  -1   3   7      154.42      115.23     10.47 o 
   1   3   7     3096.68     3494.49    173.05 o 
   3   3   7      193.55      189.09     11.78 o 
   5   3   7        0.11       -6.71      6.54 o 
   7   3   7       15.16        8.93      9.25 o 
   9   3   7     1832.62     1854.81    112.46 o 
  11   3   7       31.70       25.83     15.30 o 
  13   3   7        0.90      -10.29     19.37 o 
 -16   4   7       20.40       30.87     14.98 o 
 -14   4   7      426.44      364.60     21.02 o 
 -12   4   7      626.67      607.21     26.00 o 
 -10   4   7      126.06      113.80     13.56 o 
  -8   4   7     2301.64     2167.66     66.39 o 
  -6   4   7      408.44      411.77     16.63 o 
  -4   4   7      300.16      307.64     11.79 o 
  -2   4   7      598.93      549.22     22.08 o 
   0   4   7      146.62      165.78     17.61 o 
   2   4   7       40.51       40.91      8.25 o 
   4   4   7      369.81      453.67     22.89 o 
   6   4   7      105.68      123.63     15.66 o 
   8   4   7        0.03       -0.33     10.44 o 
  10   4   7      141.20      163.45     24.46 o 
  12   4   7       33.33       70.77     21.94 o 
 -15   5   7       15.26       15.59     12.99 o 
 -13   5   7      534.37      512.30     42.05 o 
 -11   5   7        1.43       -4.70      9.72 o 
  -9   5   7       11.81        2.94      9.38 o 
  -7   5   7      229.03      221.50     16.09 o 
  -5   5   7     2418.76     2411.45     51.59 o 
  -3   5   7       27.61       10.17      6.62 o 
  -1   5   7        3.71       -4.35      7.21 o 
   1   5   7       34.70       28.13      8.81 o 
   3   5   7       89.88      124.04     13.34 o 
   5   5   7       29.64       31.44     29.74 o 
   7   5   7       31.98        8.36     13.97 o 
   9   5   7        0.40      -12.02     15.86 o 
  11   5   7        1.05       -7.94     17.08 o 
 -14   6   7       65.06       47.59     15.84 o 
 -12   6   7       82.99       99.51     28.46 o 
 -10   6   7        0.20      -11.32     10.21 o 
  -8   6   7     2321.33     2358.97     76.70 o 
  -6   6   7     4224.93     4114.94    294.52 o 
  -4   6   7      147.55      145.08     15.58 o 
  -2   6   7        7.62      -10.30      8.83 o 
   0   6   7      148.80      153.37     18.78 o 
   2   6   7       12.12        0.45      8.69 o 
   4   6   7        1.25      -13.75     11.80 o 
   6   6   7       65.04       59.41     14.32 o 
   8   6   7      240.68      283.20     35.39 o 
  10   6   7       46.42       65.91     24.18 o 
 -13   7   7        0.14        9.14     15.35 o 
 -11   7   7       74.04      104.98     18.17 o 
  -9   7   7      215.14      251.42     26.35 o 
  -7   7   7       10.05       -4.76     18.54 o 
  -5   7   7      358.48      364.04     38.43 o 
  -3   7   7      157.05      158.98     17.78 o 
  -1   7   7       58.44       45.27     12.73 o 
   1   7   7      816.31      811.10    134.24 o 
   3   7   7     1285.02     1325.68    275.16 o 
   5   7   7        4.15       -5.07     26.12 o 
   7   7   7        3.24       -3.20     18.56 o 
  -8   8   7       11.96       11.65     21.92 o 
  -6   8   7      340.87      307.96     30.80 o 
  -4   8   7        6.39       11.44     15.05 o 
  -2   8   7      449.64      472.93     33.63 o 
   0   8   7      292.49      303.64     43.63 o 
   2   8   7       16.61       14.39     18.30 o 
   4   8   7      135.59      144.93     24.59 o 
  -5   9   7      101.48       87.55     22.81 o 
  -3   9   7      202.02      192.17     34.88 o 
  -1   9   7       30.18        1.80     17.89 o 
   1   9   7      197.56      222.99     28.84 o 
 -18   0   8      102.75      110.35     25.92 o 
 -16   0   8      373.28      312.51     31.09 o 
 -14   0   8      213.75      217.33     24.33 o 
 -12   0   8       28.11       39.56     15.99 o 
 -10   0   8      101.40      101.59      8.33 o 
  -8   0   8    18121.63    16848.04    335.04 o 
  -6   0   8     1688.23     1647.56     53.37 o 
  -4   0   8     2561.12     2829.63     61.10 o 
  -2   0   8    15135.64    14368.94    285.71 o 
   0   0   8       63.11       57.63     12.65 o 
   2   0   8    10612.87    10730.75    376.07 o 
   4   0   8      364.43      401.73     17.74 o 
   6   0   8     4382.47     3915.11    104.17 o 
   8   0   8      432.74      394.85     20.85 o 
  10   0   8      266.46      314.31     33.91 o 
  12   0   8      162.56      199.96     36.88 o 
 -19   1   8       94.79      107.46     23.95 o 
 -17   1   8       36.40       19.11     12.76 o 
 -15   1   8        8.66       15.31     12.58 o 
 -13   1   8     1026.81      928.35     45.56 o 
 -11   1   8      239.64      228.84     11.14 o 
  -9   1   8       11.54        7.74      3.09 o 
  -7   1   8      596.72      581.70     12.30 o 
  -5   1   8     7369.30     7367.44    127.94 o 
  -3   1   8      273.06      248.73      7.18 o 
  -1   1   8       24.97       26.14      5.48 o 
   1   1   8     1958.06     1786.41     35.37 o 
   3   1   8     1712.07     1638.06     42.47 o 
   5   1   8      199.45      190.81      8.93 o 
   7   1   8      201.62      181.70     13.95 o 
   9   1   8        6.74       -8.96      9.08 o 
  11   1   8      353.72      317.95     28.12 o 
  13   1   8       13.59        2.00     27.36 o 
 -18   2   8      358.56      384.33     26.34 o 
 -16   2   8        2.01       -7.47     10.78 o 
 -14   2   8      313.43      281.07     20.04 o 
 -12   2   8     2054.44     2071.40     64.24 o 
 -10   2   8       33.24       33.02      7.67 o 
  -8   2   8      815.48      880.14     21.36 o 
  -6   2   8     1901.43     1924.98     32.92 o 
  -4   2   8     4646.28     4852.72     79.36 o 
  -2   2   8     4431.58     4523.72    110.64 o 
   0   2   8     1690.47     1671.93     89.22 o 
   2   2   8        1.36       -1.97      4.98 o 
   4   2   8      101.11      160.89     14.54 o 
   6   2   8      943.37      917.13     28.77 o 
   8   2   8      319.88      317.95     17.45 o 
  10   2   8      255.93      300.47     19.70 o 
  12   2   8        2.21       -7.09     15.32 o 
 -17   3   8        2.09      -16.47     10.98 o 
 -15   3   8        2.90      -11.25      9.89 o 
 -13   3   8       10.94       12.68      9.44 o 
 -11   3   8       55.31       70.77     13.18 o 
  -9   3   8       49.28       43.32      8.64 o 
  -7   3   8      929.01     1015.32     22.40 o 
  -5   3   8     3683.19     3994.83     68.26 o 
  -3   3   8       43.34       20.52      6.96 o 
  -1   3   8      274.31      327.43     30.52 o 
   1   3   8     1317.23     1265.69     65.24 o 
   3   3   8      278.98      269.63     14.01 o 
   5   3   8     1055.94     1099.30     61.61 o 
   7   3   8        0.59       -2.38     10.53 o 
   9   3   8      478.82      481.99     23.12 o 
  11   3   8       11.15      -11.60     16.09 o 
 -16   4   8        1.96       -9.99     12.84 o 
 -14   4   8      647.16      592.11     30.68 o 
 -12   4   8      158.46      161.42     16.21 o 
 -10   4   8     2262.57     2394.75     73.82 o 
  -8   4   8      603.03      586.86     22.45 o 
  -6   4   8        0.04       -3.66      4.85 o 
  -4   4   8        7.08        5.88      8.72 o 
  -2   4   8      997.12      893.84     47.94 o 
   0   4   8      279.96      307.87     31.72 o 
   2   4   8      172.57      181.68     29.04 o 
   4   4   8      272.33      308.36     16.75 o 
   6   4   8      244.41      253.37     18.04 o 
   8   4   8     1371.45     1382.33     82.17 o 
  10   4   8       75.27       76.34     21.83 o 
  12   4   8       61.78       72.70     21.78 o 
 -15   5   8      361.75      428.74     27.04 o 
 -13   5   8      306.76      302.45     25.75 o 
 -11   5   8      372.70      339.10     20.29 o 
  -9   5   8       60.96       36.33     10.95 o 
  -7   5   8      187.94      163.57     15.06 o 
  -5   5   8      568.16      569.17     19.16 o 
  -3   5   8       44.19       37.87     10.50 o 
  -1   5   8       75.55       72.60     18.18 o 
   1   5   8       22.56       11.68      7.94 o 
   3   5   8      160.04      163.50     32.36 o 
   5   5   8       19.95       17.06     12.49 o 
   7   5   8      391.32      430.09     23.59 o 
   9   5   8       20.09        9.71     21.99 o 
 -14   6   8       78.61      102.36     18.08 o 
 -12   6   8      193.30      217.23     21.47 o 
 -10   6   8       10.48       -0.64     12.89 o 
  -8   6   8        2.00       15.70     14.18 o 
  -6   6   8      483.84      415.08     28.43 o 
  -4   6   8      147.02      150.17     16.35 o 
  -2   6   8        4.72       -9.89     11.06 o 
   0   6   8     1587.12     1614.76    167.81 o 
   2   6   8       28.82       14.34      9.97 o 
   4   6   8      588.14      626.55    138.61 o 
   6   6   8       66.26       25.15     18.39 o 
   8   6   8       23.80       70.87     21.95 o 
 -13   7   8      443.10      466.81     35.00 o 
 -11   7   8      303.58      277.18     29.89 o 
  -9   7   8       31.93       10.51     15.26 o 
  -7   7   8      211.71      203.04     44.63 o 
  -5   7   8      394.59      368.50     31.57 o 
  -3   7   8        0.25        8.91     11.26 o 
  -1   7   8        0.29      -12.92      8.61 o 
   1   7   8        8.04        4.04     14.78 o 
   3   7   8        9.89       10.79     15.46 o 
   5   7   8       40.86       25.70     16.54 o 
   7   7   8      455.97      505.25     76.03 o 
  -8   8   8      624.58      463.79     33.22 o 
  -6   8   8      523.27      415.16     42.39 o 
  -4   8   8      656.09      601.88     35.31 o 
  -2   8   8       32.86       36.74     13.61 o 
   0   8   8       68.07       44.76     46.70 o 
   2   8   8       57.57       31.88     17.84 o 
   4   8   8      169.38      222.54     55.35 o 
  -3   9   8        2.95      -24.12     21.02 o 
  -1   9   8       10.16       -7.57     21.40 o 
 -19   1   9       44.30       51.01     17.84 o 
 -17   1   9        3.77      -12.94     11.93 o 
 -15   1   9     1516.42     1491.13     52.70 o 
 -13   1   9      503.59      485.48     24.77 o 
 -11   1   9     1695.76     1680.82     42.61 o 
  -9   1   9      602.02      570.56     14.26 o 
  -7   1   9     2513.36     2674.12     50.58 o 
  -5   1   9      552.71      617.39     13.08 o 
  -3   1   9      116.40      104.94      6.81 o 
  -1   1   9     2077.50     2071.84     47.81 o 
   1   1   9      127.98      144.69      9.28 o 
   3   1   9       52.19       46.56      6.13 o 
   5   1   9     1201.07     1147.66     32.05 o 
   7   1   9        9.23       -3.90      7.90 o 
   9   1   9      237.30      247.47     26.51 o 
  11   1   9        9.65      -11.53     15.04 o 
 -18   2   9       14.78       26.15     14.29 o 
 -16   2   9      141.24      101.35     17.95 o 
 -14   2   9      138.30      107.85     16.47 o 
 -12   2   9        0.17       11.16      9.62 o 
 -10   2   9       94.35       85.51     10.02 o 
  -8   2   9      124.54      135.59      6.52 o 
  -6   2   9     4134.73     4347.60     65.76 o 
  -4   2   9      792.05      819.99     18.03 o 
  -2   2   9     1269.45     1111.40     37.41 o 
   0   2   9     1388.79     1345.52     70.10 o 
   2   2   9     4098.03     3963.74    139.03 o 
   4   2   9      410.14      398.00     20.48 o 
   6   2   9      563.69      572.84     31.56 o 
   8   2   9     1554.27     1566.07     44.46 o 
  10   2   9        1.45      -13.43     10.14 o 
  12   2   9        0.09       -8.75     27.30 o 
 -17   3   9      211.08      236.76     24.32 o 
 -15   3   9        2.24      -14.86      9.90 o 
 -13   3   9       34.42       16.50      9.76 o 
 -11   3   9      203.77      204.44     14.50 o 
  -9   3   9      593.54      636.04     22.67 o 
  -7   3   9     1183.21     1227.27     26.00 o 
  -5   3   9     3177.60     3212.06     90.38 o 
  -3   3   9      925.58     1013.75     39.88 o 
  -1   3   9      169.02      196.99     13.21 o 
   1   3   9       30.73       29.87      7.37 o 
   3   3   9      954.98     1104.31     69.95 o 
   5   3   9       82.80       91.81     13.40 o 
   7   3   9     1089.86     1196.43     61.30 o 
   9   3   9      218.93      225.26     19.76 o 
  11   3   9       83.85       79.29     26.43 o 
 -16   4   9       37.92       26.67     21.23 o 
 -14   4   9       32.59       38.68     13.40 o 
 -12   4   9      325.85      294.63     28.00 o 
 -10   4   9        1.61       -3.17      8.15 o 
  -8   4   9      134.58      108.66     10.79 o 
  -6   4   9      100.24      115.68     12.96 o 
  -4   4   9     2243.47     2319.46    135.93 o 
  -2   4   9       97.77       73.77     10.78 o 
   0   4   9      501.03      477.67     46.68 o 
   2   4   9       20.83        1.03      7.79 o 
   4   4   9       18.78       25.69      9.83 o 
   6   4   9        6.05       -1.20     10.10 o 
   8   4   9      130.38      140.48     21.92 o 
  10   4   9        3.68      -10.31     16.69 o 
 -15   5   9       43.84       42.45     17.18 o 
 -13   5   9       24.11       -2.51     13.01 o 
 -11   5   9      867.22      847.01     34.42 o 
  -9   5   9      230.75      231.81     22.73 o 
  -7   5   9       31.77       38.06      8.98 o 
  -5   5   9        4.81        0.20      8.69 o 
  -3   5   9      172.21      184.69     16.74 o 
  -1   5   9      721.90      810.05     51.59 o 
   1   5   9      169.80      182.75     16.24 o 
   3   5   9       75.78       56.74     12.23 o 
   5   5   9      466.85      465.87     35.70 o 
   7   5   9     1040.05     1190.01     88.20 o 
   9   5   9       76.17       73.69     22.77 o 
 -14   6   9       11.65        3.58     15.63 o 
 -12   6   9      137.34      183.73     19.30 o 
 -10   6   9       50.87       31.62     12.68 o 
  -8   6   9      401.43      368.47     25.23 o 
  -6   6   9     3019.87     2907.15     95.26 o 
  -4   6   9       74.06       48.42     12.54 o 
  -2   6   9       25.73       15.74     10.74 o 
   0   6   9      388.96      365.08     49.89 o 
   2   6   9      857.49      824.80    101.69 o 
   4   6   9       92.70       77.41     52.90 o 
   6   6   9      369.79      403.86     26.57 o 
   8   6   9      745.41      752.55    148.40 o 
 -11   7   9       12.20      -10.37     16.57 o 
  -9   7   9       16.57       31.42     15.91 o 
  -7   7   9      108.83      131.02     21.86 o 
  -5   7   9      402.78      402.05     30.93 o 
  -3   7   9      551.58      610.19     28.14 o 
  -1   7   9        0.15      -15.09     10.06 o 
   1   7   9       72.53       60.02     28.60 o 
   3   7   9      105.67      144.06     61.55 o 
   5   7   9      380.19      473.68     60.86 o 
 -10   8   9      339.33      290.73     47.90 o 
  -8   8   9      580.14      525.18     39.43 o 
  -6   8   9       88.84       55.49     34.70 o 
  -4   8   9       34.56       43.54     18.22 o 
  -2   8   9       48.46       52.11     14.98 o 
   0   8   9      408.77      435.02     31.89 o 
   2   8   9      517.45      616.89    157.77 o 
   4   8   9        0.56       -4.02     16.81 o 
 -18   0  10      177.69      178.25     32.88 o 
 -16   0  10     5491.85     5692.68    219.74 o 
 -14   0  10     1534.17     1477.48     51.77 o 
 -12   0  10      388.77      361.48     21.51 o 
 -10   0  10      136.10      100.57     13.71 o 
  -8   0  10      485.22      481.50     16.42 o 
  -6   0  10      957.08      836.30     23.44 o 
  -4   0  10      698.66      621.41     18.87 o 
  -2   0  10      516.32      495.53     20.22 o 
   0   0  10      124.54      158.05     12.54 o 
   2   0  10     2763.43     2778.80     75.14 o 
   4   0  10      314.80      268.71     15.22 o 
   6   0  10      544.73      477.53     34.19 o 
   8   0  10     1267.17     1132.61     62.45 o 
  10   0  10      280.13      386.68     44.87 o 
  12   0  10       31.03       56.38     31.02 o 
 -17   1  10      198.93      196.05     22.39 o 
 -15   1  10      681.31      730.64     33.97 o 
 -13   1  10      705.43      698.53     29.85 o 
 -11   1  10      171.38      168.79     14.15 o 
  -9   1  10      981.68      963.42     18.80 o 
  -7   1  10      354.05      324.31      9.23 o 
  -5   1  10        0.50        0.13      3.03 o 
  -3   1  10      805.60      846.47     22.26 o 
  -1   1  10        5.07       -6.45      4.30 o 
   1   1  10       46.43       35.29      5.52 o 
   3   1  10      217.91      187.16     13.80 o 
   5   1  10        0.67       10.83      9.68 o 
   7   1  10       74.91       73.92     17.08 o 
   9   1  10       35.31       29.72     15.33 o 
  11   1  10       37.53       31.72     17.73 o 
 -18   2  10       91.56       98.25     18.44 o 
 -16   2  10      450.18      388.06     36.67 o 
 -14   2  10      864.87      823.85     35.73 o 
 -12   2  10      275.99      268.13     15.14 o 
 -10   2  10      635.02      624.37     19.57 o 
  -8   2  10       85.25       91.84      8.33 o 
  -6   2  10       62.48       65.38      5.58 o 
  -4   2  10       12.29        6.65      4.08 o 
  -2   2  10      836.35      832.62     34.81 o 
   0   2  10      741.07      956.09     37.27 o 
   2   2  10     1157.09     1147.14     57.63 o 
   4   2  10      126.75      116.29     12.06 o 
   6   2  10     2070.49     2002.16     65.40 o 
   8   2  10      232.27      266.49     17.76 o 
  10   2  10        0.00       -4.78     11.57 o 
 -17   3  10       21.10       16.08     13.32 o 
 -15   3  10       14.33        9.57     12.56 o 
 -13   3  10        1.47        7.89      8.94 o 
 -11   3  10      642.61      586.01     22.90 o 
  -9   3  10       96.13       63.16      9.11 o 
  -7   3  10       26.28       22.69      5.73 o 
  -5   3  10      165.14      188.64      9.57 o 
  -3   3  10     1047.87     1111.03     52.15 o 
  -1   3  10     4221.29     4138.49    336.52 o 
   1   3  10       10.29        5.66      7.88 o 
   3   3  10       22.31       16.44      8.17 o 
   5   3  10      182.44      159.13     15.04 o 
   7   3  10       25.03       15.89     11.00 o 
   9   3  10       15.91       14.94     12.75 o 
  11   3  10       12.77       11.97     16.47 o 
 -16   4  10        3.33       -1.77     13.98 o 
 -14   4  10       12.80       -7.98     11.47 o 
 -12   4  10      436.88      428.26     21.37 o 
 -10   4  10        6.35       -3.98      7.11 o 
  -8   4  10       59.08       54.98      8.93 o 
  -6   4  10     1065.91     1070.39     42.87 o 
  -4   4  10      585.07      578.65     46.86 o 
  -2   4  10      193.64      212.88     16.25 o 
   0   4  10       14.60       24.01     16.33 o 
   2   4  10      335.35      336.02     38.20 o 
   4   4  10      981.75     1028.56     64.41 o 
   6   4  10      186.85      199.90     18.44 o 
   8   4  10      332.02      338.36     22.67 o 
  10   4  10       48.16       55.71     19.38 o 
 -15   5  10       69.25       46.85     16.12 o 
 -13   5  10      144.13      156.43     20.92 o 
 -11   5  10        0.00       -0.50      9.95 o 
  -9   5  10        6.63       -7.50      7.92 o 
  -7   5  10     2588.98     2550.02     82.81 o 
  -5   5  10      840.83      823.03     35.47 o 
  -3   5  10      804.50      773.47     70.23 o 
  -1   5  10      108.64       87.47     15.98 o 
   1   5  10      769.03      723.61     80.21 o 
   3   5  10      130.46      196.30     17.78 o 
   5   5  10      585.32      584.82     80.23 o 
   7   5  10        3.82       23.31     14.38 o 
   9   5  10        0.17      -15.43     18.40 o 
 -14   6  10        1.57       -7.14     12.77 o 
 -12   6  10        0.02       -7.95     11.07 o 
 -10   6  10       51.90       40.05     15.34 o 
  -8   6  10      614.00      531.82     34.01 o 
  -6   6  10      171.10      251.40     38.67 o 
  -4   6  10      238.47      280.98     21.57 o 
  -2   6  10       15.73       -1.20     10.42 o 
   0   6  10      467.09      428.32     26.14 o 
   2   6  10       21.55       29.59     12.23 o 
   4   6  10       33.12       11.27     16.10 o 
   6   6  10        0.94        2.09     14.07 o 
   8   6  10        0.00       11.60     19.23 o 
 -11   7  10        2.04       -2.00     13.04 o 
  -9   7  10        3.20       16.56     16.73 o 
  -7   7  10      499.01      456.36     35.19 o 
  -5   7  10      426.30      393.42     29.07 o 
  -3   7  10      313.59      361.40     23.32 o 
  -1   7  10       17.67       14.15     12.61 o 
   1   7  10       26.00       40.22     38.01 o 
   3   7  10      387.12      456.98     47.49 o 
   5   7  10        0.00        2.58     17.09 o 
  -8   8  10      739.17      653.68     74.96 o 
  -6   8  10      687.57      583.28     36.62 o 
  -4   8  10      116.22      118.78     38.01 o 
  -2   8  10      132.97      153.57     19.21 o 
   0   8  10      209.65      212.04     41.29 o 
   2   8  10        5.19      -11.96     18.97 o 
 -17   1  11      233.94      266.21     29.54 o 
 -15   1  11      386.51      401.58     20.77 o 
 -13   1  11      516.10      499.41     32.03 o 
 -11   1  11      101.67      105.76      8.41 o 
  -9   1  11     3464.77     3659.28     63.26 o 
  -7   1  11     2404.91     2532.17     41.05 o 
  -5   1  11       57.95       38.09      4.74 o 
  -3   1  11     4494.17     4683.59     86.03 o 
  -1   1  11      278.99      294.80     13.06 o 
   1   1  11        0.06       -6.80      5.56 o 
   3   1  11      785.72      705.10     27.39 o 
   5   1  11     1098.73      950.29     32.93 o 
   7   1  11        0.62       -4.07     11.43 o 
   9   1  11       11.51        2.14     14.95 o 
  11   1  11        1.56       -5.17     16.46 o 
 -18   2  11       37.75        1.48     13.50 o 
 -16   2  11      244.23      270.86     52.97 o 
 -14   2  11      285.42      252.93     18.54 o 
 -12   2  11     3258.85     3296.33     67.82 o 
 -10   2  11      350.08      342.35     14.27 o 
  -8   2  11      618.54      652.85     16.81 o 
  -6   2  11     1592.58     1552.61     31.80 o 
  -4   2  11      572.65      582.90     15.20 o 
  -2   2  11       37.52       43.07      7.85 o 
   0   2  11       17.76       15.81      6.97 o 
   2   2  11       38.56       24.59      9.29 o 
   4   2  11      179.05      193.17     14.25 o 
   6   2  11     1242.48     1178.03     55.21 o 
   8   2  11      836.43      819.95     38.28 o 
  10   2  11       87.60       90.04     20.70 o 
 -17   3  11       30.05       36.11     16.02 o 
 -15   3  11       29.21        7.77     12.15 o 
 -13   3  11       95.31       92.37     12.35 o 
 -11   3  11        4.37       -3.19      6.80 o 
  -9   3  11        6.60       -5.45      5.80 o 
  -7   3  11       27.67       37.50      6.37 o 
  -5   3  11        5.01       -0.30      5.93 o 
  -3   3  11      449.20      360.86     16.86 o 
  -1   3  11      143.46      165.47     17.31 o 
   1   3  11       21.85       17.26      8.09 o 
   3   3  11      183.01      186.08     14.42 o 
   5   3  11      308.82      304.43     19.19 o 
   7   3  11      453.87      409.15     21.10 o 
   9   3  11        6.98       -0.78     12.33 o 
 -16   4  11       17.33       16.70     13.35 o 
 -14   4  11      160.35      156.62     17.54 o 
 -12   4  11      100.90       82.90     12.04 o 
 -10   4  11      546.13      581.43     21.11 o 
  -8   4  11       67.36       43.44      8.85 o 
  -6   4  11       53.25       44.63      9.33 o 
  -4   4  11        2.66       -7.34      7.76 o 
  -2   4  11       32.34       21.57     10.90 o 
   0   4  11      483.46      387.02     25.78 o 
   2   4  11      120.84      142.57     14.78 o 
   4   4  11      226.87      229.55     17.59 o 
   6   4  11      943.20     1065.40     47.02 o 
   8   4  11        4.83        2.46     12.49 o 
 -15   5  11        1.15        4.85     13.76 o 
 -13   5  11       31.46       17.63     11.89 o 
 -11   5  11        1.80       -2.36      8.61 o 
  -9   5  11      105.79       67.20     14.63 o 
  -7   5  11      910.94      860.98     34.13 o 
  -5   5  11      181.92      209.80     18.62 o 
  -3   5  11      165.42      175.71     27.72 o 
  -1   5  11      210.40      225.60     19.11 o 
   1   5  11       40.93       40.96     12.19 o 
   3   5  11        8.42       -7.27     10.37 o 
   5   5  11      454.51      486.36     31.78 o 
   7   5  11      224.89      248.94     22.78 o 
 -14   6  11      362.17      385.18     34.02 o 
 -12   6  11        4.55       -2.49     12.16 o 
 -10   6  11        2.85      -12.75     11.00 o 
  -8   6  11      560.44      555.77     35.19 o 
  -6   6  11     1525.60     1566.09    120.52 o 
  -4   6  11      145.43      160.40     18.20 o 
  -2   6  11        0.02       -4.77     10.53 o 
   0   6  11      554.52      619.69     86.36 o 
   2   6  11       10.20       -0.84     11.36 o 
   4   6  11      153.29      183.60     35.64 o 
   6   6  11      107.19       97.85     18.62 o 
 -11   7  11       97.60       78.43     25.64 o 
  -9   7  11      110.20      131.37     23.86 o 
  -7   7  11       16.91       11.43     16.35 o 
  -5   7  11        0.30      -20.68     13.79 o 
  -3   7  11       15.72       11.81     15.27 o 
  -1   7  11      484.06      516.18     55.74 o 
   1   7  11        0.14       -6.03     25.26 o 
   3   7  11        0.01      -16.14     15.99 o 
  -8   8  11       63.18       47.78     20.29 o 
  -6   8  11       34.93       30.76     18.23 o 
  -4   8  11       65.69       87.36     20.73 o 
  -2   8  11        0.68      -10.52     15.58 o 
   0   8  11        0.10      -10.29     17.33 o 
 -18   0  12        3.98        1.03     19.51 o 
 -16   0  12      775.24      771.57     51.83 o 
 -14   0  12     2237.32     2319.25    103.46 o 
 -12   0  12       33.89       21.42     10.99 o 
 -10   0  12     2780.98     2716.47     62.85 o 
  -8   0  12      582.36      518.31     23.77 o 
  -6   0  12     3155.94     3073.67    115.26 o 
  -4   0  12       66.15       63.03      8.08 o 
  -2   0  12       30.76       14.85     10.27 o 
   0   0  12      372.10      383.10     25.92 o 
   2   0  12     1041.11      896.12     46.18 o 
   4   0  12     2026.76     1843.59     82.02 o 
   6   0  12        0.00      -14.41     14.54 o 
   8   0  12        3.95      -12.96     17.02 o 
  10   0  12       12.73       -1.65     23.23 o 
 -17   1  12       56.28       42.80     16.85 o 
 -15   1  12      296.14      319.68     20.93 o 
 -13   1  12      240.68      235.53     18.14 o 
 -11   1  12      299.70      254.76     10.61 o 
  -9   1  12      726.50      694.62     18.96 o 
  -7   1  12       19.71       15.98      4.28 o 
  -5   1  12      108.80       75.93      6.89 o 
  -3   1  12     1620.79     1673.39     32.14 o 
  -1   1  12        8.66       12.52      6.39 o 
   1   1  12       72.68       74.63      9.65 o 
   3   1  12     1403.54     1337.03     36.91 o 
   5   1  12      154.37      182.50     19.06 o 
   7   1  12      202.56      227.51     25.33 o 
   9   1  12        6.14        0.44     14.89 o 
 -18   2  12      247.72      237.67     31.53 o 
 -16   2  12      246.90      228.02     20.04 o 
 -14   2  12      238.93      268.89     19.04 o 
 -12   2  12       72.32       64.38     12.59 o 
 -10   2  12      113.11      107.11     10.60 o 
  -8   2  12       39.47       53.69      6.83 o 
  -6   2  12      835.74      917.17     25.11 o 
  -4   2  12      148.93      135.05     11.56 o 
  -2   2  12     1804.46     1805.42    111.42 o 
   0   2  12       19.52       10.11      7.40 o 
   2   2  12        0.23       -2.50      7.02 o 
   4   2  12      455.16      439.30     19.77 o 
   6   2  12        1.20      -11.31      8.93 o 
   8   2  12       42.09       39.71     15.46 o 
  10   2  12      203.39      237.29     28.40 o 
 -17   3  12       69.99       45.44     13.39 o 
 -15   3  12      775.58      703.74     29.29 o 
 -13   3  12        1.55       -6.05      8.13 o 
 -11   3  12       23.91       21.22      8.23 o 
  -9   3  12      764.13      868.26     25.52 o 
  -7   3  12      224.72      254.71     17.33 o 
  -5   3  12       19.83       25.47      7.51 o 
  -3   3  12      175.39      193.74     16.02 o 
  -1   3  12     1020.32     1157.15     51.21 o 
   1   3  12        0.00       -3.35      7.85 o 
   3   3  12      763.59      765.71     39.43 o 
   5   3  12       16.15       10.53     11.83 o 
   7   3  12        8.29        5.59     11.00 o 
   9   3  12      110.07      137.44     22.40 o 
 -16   4  12      341.87      395.52     25.32 o 
 -14   4  12       70.50       55.47     16.05 o 
 -12   4  12      165.61      196.24     17.00 o 
 -10   4  12       26.99       27.77      9.12 o 
  -8   4  12        7.83        5.52     10.32 o 
  -6   4  12      662.13      669.54     23.05 o 
  -4   4  12     2580.68     2662.92    199.10 o 
  -2   4  12     1496.88     1402.82     51.04 o 
   0   4  12     1628.20     1615.23    126.98 o 
   2   4  12        3.92       -1.59      9.81 o 
   4   4  12      181.01      188.68     23.50 o 
   6   4  12        3.98        7.28     11.82 o 
   8   4  12       59.15       49.82     17.82 o 
 -15   5  12        1.31       -1.46     11.99 o 
 -13   5  12        4.19        7.00     10.10 o 
 -11   5  12      325.87      301.14     23.01 o 
  -9   5  12      173.02      178.84     19.81 o 
  -7   5  12      259.17      298.39     23.24 o 
  -5   5  12       13.15        7.10     10.99 o 
  -3   5  12       85.28       72.70     13.68 o 
  -1   5  12      886.67      931.74     73.20 o 
   1   5  12      587.77      619.30     50.95 o 
   3   5  12        9.33        2.32     11.36 o 
   5   5  12      131.25      178.59     41.77 o 
   7   5  12      195.51      217.71     21.72 o 
 -14   6  12       24.00       18.04     15.66 o 
 -12   6  12       15.68       15.84     13.10 o 
 -10   6  12        2.86       -9.79     11.59 o 
  -8   6  12      201.05      155.87     23.63 o 
  -6   6  12        0.40        0.44     14.86 o 
  -4   6  12      150.98      145.11     17.60 o 
  -2   6  12      523.47      513.41     36.81 o 
   0   6  12       87.00      140.51     17.21 o 
   2   6  12      317.42      349.51     39.64 o 
   4   6  12      331.82      363.11     30.20 o 
   6   6  12       14.32        6.90     15.22 o 
 -11   7  12       93.17       68.52     17.13 o 
  -9   7  12       10.39       15.61     17.23 o 
  -7   7  12        0.72      -16.34     14.25 o 
  -5   7  12        0.70      -20.74     13.83 o 
  -3   7  12        0.01        0.96     14.18 o 
  -1   7  12       23.03       12.78     13.00 o 
   1   7  12      334.81      325.20     64.58 o 
   3   7  12       99.48      129.19     36.15 o 
  -6   8  12       13.60      -15.13     16.08 o 
  -4   8  12        0.95       -8.66     16.69 o 
  -2   8  12       37.17       16.31     17.42 o 
 -17   1  13        7.87       15.88     13.81 o 
 -15   1  13        7.70        0.06      9.88 o 
 -13   1  13      225.26      257.24     18.95 o 
 -11   1  13      718.10      749.01     23.00 o 
  -9   1  13      212.03      200.36     10.03 o 
  -7   1  13     1059.80     1151.76     22.75 o 
  -5   1  13       84.78      102.68      7.17 o 
  -3   1  13     1310.84     1260.31     30.00 o 
  -1   1  13      323.29      313.04     16.66 o 
   1   1  13       39.58       15.95      9.94 o 
   3   1  13      393.94      328.06     20.13 o 
   5   1  13      127.11      128.40     17.66 o 
   7   1  13      135.16      117.10     18.93 o 
   9   1  13       23.98       13.36     17.03 o 
 -18   2  13       81.93       84.15     19.68 o 
 -16   2  13      110.06       88.43     17.63 o 
 -14   2  13      255.74      239.08     18.45 o 
 -12   2  13      887.04      804.27     29.58 o 
 -10   2  13      876.06      857.92     26.27 o 
  -8   2  13      955.48      922.77     22.47 o 
  -6   2  13       66.90       49.02      8.80 o 
  -4   2  13      600.19      578.04     38.70 o 
  -2   2  13       59.75      107.61     11.05 o 
   0   2  13      139.87      120.44     16.12 o 
   2   2  13       24.24       13.13      9.13 o 
   4   2  13      765.14      723.45     26.52 o 
   6   2  13        8.14       -6.76     12.40 o 
   8   2  13       58.19       31.34     15.52 o 
 -17   3  13      170.80      187.03     19.94 o 
 -15   3  13        3.37        7.43     13.73 o 
 -13   3  13        0.18      -13.28      9.02 o 
 -11   3  13      185.51      144.93     13.01 o 
  -9   3  13       99.34      100.95     20.76 o 
  -7   3  13      220.25      221.20     17.10 o 
  -5   3  13      642.70      607.41     23.32 o 
  -3   3  13       71.28       66.98     10.96 o 
  -1   3  13      640.01      681.04     53.04 o 
   1   3  13      723.29      699.09     27.53 o 
   3   3  13        9.97        3.52      9.43 o 
   5   3  13      555.30      567.73     36.92 o 
   7   3  13      153.35      206.85     23.58 o 
 -16   4  13        7.07        6.00     13.65 o 
 -14   4  13        1.12       -2.26     10.49 o 
 -12   4  13        1.30      -14.77      9.84 o 
 -10   4  13        0.43        2.69     10.55 o 
  -8   4  13     1133.19     1135.07     39.38 o 
  -6   4  13       14.05        1.58     12.79 o 
  -4   4  13      297.77      297.39     22.82 o 
  -2   4  13      143.54      182.18     17.00 o 
   0   4  13      149.68      189.20     17.50 o 
   2   4  13      733.27      697.59     78.03 o 
   4   4  13      114.91      105.41     15.88 o 
   6   4  13       47.48       32.31     13.88 o 
 -15   5  13      140.61      129.54     25.08 o 
 -13   5  13        0.00      -12.47     12.03 o 
 -11   5  13       20.99        5.03     12.53 o 
  -9   5  13       15.41        7.91     11.73 o 
  -7   5  13      261.00      328.53     27.57 o 
  -5   5  13       89.46      126.28     21.90 o 
  -3   5  13        9.15      -13.40     10.04 o 
  -1   5  13        1.33       -3.68     10.11 o 
   1   5  13      418.22      444.09     30.10 o 
   3   5  13       31.54       33.11     12.90 o 
   5   5  13       82.87       54.03     15.84 o 
 -12   6  13       31.99       11.50     13.24 o 
 -10   6  13        2.24       -6.42     11.96 o 
  -8   6  13      170.35      184.16     25.58 o 
  -6   6  13      240.38      251.35     28.15 o 
  -4   6  13        4.79      -11.72     14.92 o 
  -2   6  13       57.30       49.96     14.08 o 
   0   6  13      169.90      193.52     20.15 o 
   2   6  13      121.96      133.66     18.85 o 
   4   6  13        1.58      -12.09     16.12 o 
 -11   7  13       25.46       13.16     18.45 o 
  -9   7  13       99.99       90.39     41.94 o 
  -7   7  13      158.88      164.67     27.67 o 
  -5   7  13        0.00      -19.37     12.92 o 
  -3   7  13       13.14       -0.14     15.51 o 
  -1   7  13        3.66       -1.10     12.35 o 
   1   7  13       35.95       45.00     20.01 o 
 -18   0  14      481.29      484.35     42.80 o 
 -16   0  14       25.91       -5.93     15.65 o 
 -14   0  14     1882.68     1908.24     91.40 o 
 -12   0  14     2210.58     2386.56     74.81 o 
 -10   0  14      301.23      243.79     19.80 o 
  -8   0  14       16.26        7.58      6.36 o 
  -6   0  14      642.80      563.76     20.42 o 
  -4   0  14     1490.18     1643.07     52.13 o 
  -2   0  14      522.92      510.32     24.44 o 
   0   0  14       44.48       39.98     15.51 o 
   2   0  14      332.22      362.97     29.29 o 
   4   0  14     1930.21     1810.64     83.61 o 
   6   0  14       33.70        1.24     17.99 o 
   8   0  14      327.78      351.18     37.29 o 
 -17   1  14       37.15       48.20     29.60 o 
 -15   1  14      150.02      136.99     25.74 o 
 -13   1  14      595.73      591.00     25.20 o 
 -11   1  14      710.04      663.69     25.32 o 
  -9   1  14        0.35       -4.19      5.20 o 
  -7   1  14      403.12      401.26     12.06 o 
  -5   1  14       44.21       44.04      6.66 o 
  -3   1  14      136.62      128.00     10.40 o 
  -1   1  14      442.73      475.08     29.38 o 
   1   1  14        0.71       -5.79      7.62 o 
   3   1  14       86.01       95.15     15.23 o 
   5   1  14       85.26       63.94     15.25 o 
   7   1  14      251.33      259.15     25.41 o 
 -16   2  14       77.82       61.59     15.85 o 
 -14   2  14      319.77      339.33     31.03 o 
 -12   2  14       21.08       11.21     10.46 o 
 -10   2  14       58.55       37.98      8.98 o 
  -8   2  14       72.40       57.28      8.67 o 
  -6   2  14      323.05      348.10     13.99 o 
  -4   2  14      435.81      356.07     23.21 o 
  -2   2  14      346.70      397.11     21.14 o 
   0   2  14       43.26       28.16      9.43 o 
   2   2  14        6.21       -3.75      8.37 o 
   4   2  14      139.38      123.98     18.31 o 
   6   2  14       54.63       45.81     15.51 o 
   8   2  14        0.01       -3.97     19.75 o 
 -17   3  14       75.09       70.51     15.27 o 
 -15   3  14       32.47       11.88     15.18 o 
 -13   3  14       28.39       21.09     11.03 o 
 -11   3  14     2150.08     2178.49     60.27 o 
  -9   3  14       15.34        7.57     10.09 o 
  -7   3  14      841.20      862.25     43.80 o 
  -5   3  14      270.22      299.26     23.76 o 
  -3   3  14      353.05      303.95     27.37 o 
  -1   3  14       86.30       95.79     13.36 o 
   1   3  14      284.34      290.43     18.97 o 
   3   3  14       89.98       86.46     13.99 o 
   5   3  14        8.47       11.96     13.29 o 
   7   3  14       28.78       45.89     17.14 o 
 -16   4  14        6.13       -8.99     11.73 o 
 -14   4  14        0.02       15.40     14.94 o 
 -12   4  14      968.62     1032.83     52.65 o 
 -10   4  14      478.97      495.69     25.37 o 
  -8   4  14      670.19      631.18     28.34 o 
  -6   4  14      221.87      286.94     25.02 o 
  -4   4  14      460.78      504.94     38.90 o 
  -2   4  14      797.13      763.30     81.74 o 
   0   4  14      140.99      170.90     17.33 o 
   2   4  14      501.37      524.59     44.25 o 
   4   4  14      165.03      191.89     32.05 o 
   6   4  14       28.97       20.03     13.34 o 
 -15   5  14       22.16       20.73     18.40 o 
 -13   5  14       16.45       22.16     14.03 o 
 -11   5  14      198.09      210.46     22.56 o 
  -9   5  14      206.98      153.70     19.40 o 
  -7   5  14      900.99     1023.15     73.75 o 
  -5   5  14     1296.68     1278.32    164.08 o 
  -3   5  14        0.09        0.15     10.49 o 
  -1   5  14      148.25      119.61     16.88 o 
   1   5  14        4.05       -0.02     11.78 o 
   3   5  14       65.94       28.05     13.99 o 
   5   5  14       43.30       16.33     15.05 o 
 -12   6  14       59.75       72.06     18.17 o 
 -10   6  14        1.82       -4.14     12.85 o 
  -8   6  14       88.02       94.25     21.44 o 
  -6   6  14       44.54       21.93     19.16 o 
  -4   6  14      172.27      156.62     27.30 o 
  -2   6  14      204.84      229.04     21.72 o 
   0   6  14       25.98       15.09     13.33 o 
   2   6  14      311.38      364.79     38.12 o 
  -9   7  14       33.17       35.13     19.87 o 
  -7   7  14       42.28       29.61     18.03 o 
  -5   7  14       39.26       29.44     18.64 o 
  -3   7  14      130.84      162.59     25.74 o 
  -1   7  14        3.57      -14.17     12.31 o 
 -17   1  15       70.75       87.02     19.61 o 
 -15   1  15       24.75       10.17     11.88 o 
 -13   1  15      281.34      284.27     19.78 o 
 -11   1  15        0.74       -5.83      6.78 o 
  -9   1  15       78.15      104.58      9.23 o 
  -7   1  15       71.43       88.40      8.42 o 
  -5   1  15       29.78       30.84      7.18 o 
  -3   1  15      864.33      889.89     38.28 o 
  -1   1  15        8.09       -6.12      7.22 o 
   1   1  15      732.97      655.48     29.05 o 
   3   1  15      990.59      788.08     34.26 o 
   5   1  15        7.85       -7.47     12.16 o 
   7   1  15        0.59        8.80     14.64 o 
 -16   2  15       26.23       15.74     12.53 o 
 -14   2  15       11.64        8.45     10.54 o 
 -12   2  15      354.31      372.74     21.48 o 
 -10   2  15        2.42       -7.92      8.68 o 
  -8   2  15       48.37       45.00     10.42 o 
  -6   2  15       66.83       69.54      8.42 o 
  -4   2  15      840.93      835.04     46.01 o 
  -2   2  15      699.66      681.90     42.53 o 
   0   2  15      454.32      433.59     47.59 o 
   2   2  15      634.41      640.68     65.93 o 
   4   2  15        3.59      -16.72     11.15 o 
   6   2  15       14.74       11.91     14.16 o 
 -15   3  15       41.81       58.26     13.80 o 
 -13   3  15      273.82      295.79     30.21 o 
 -11   3  15        3.99       -6.58      9.62 o 
  -9   3  15      150.35      140.16     16.79 o 
  -7   3  15     1690.86     1758.50     86.62 o 
  -5   3  15      190.08      194.54     16.79 o 
  -3   3  15        3.10      -12.58      8.43 o 
  -1   3  15      589.24      532.62     27.27 o 
   1   3  15       34.48       16.29     10.65 o 
   3   3  15       22.63       35.02     14.64 o 
   5   3  15        0.00       -8.76     12.79 o 
 -14   4  15       85.78       60.46     20.58 o 
 -12   4  15       12.01        7.63     11.96 o 
 -10   4  15       70.31       44.34     13.70 o 
  -8   4  15        4.02        9.38     13.39 o 
  -6   4  15       41.29       45.92     15.93 o 
  -4   4  15      597.78      672.28     31.49 o 
  -2   4  15      234.58      232.19     24.10 o 
   0   4  15       11.65       11.37     11.10 o 
   2   4  15      188.17      227.87     20.44 o 
   4   4  15       95.51      110.95     38.36 o 
 -13   5  15       11.61       11.42     14.52 o 
 -11   5  15       32.22       27.20     18.04 o 
  -9   5  15       39.48       39.95     14.34 o 
  -7   5  15      462.78      461.39     57.35 o 
  -5   5  15       22.84       15.54     16.43 o 
  -3   5  15       99.07       64.52     14.70 o 
  -1   5  15       16.33       -1.26     11.68 o 
   1   5  15        5.41      -14.58     11.48 o 
   3   5  15        7.36        2.15     12.59 o 
 -12   6  15        4.28       -9.71     13.38 o 
 -10   6  15       14.85        8.25     16.99 o 
  -8   6  15       23.05        2.09     15.06 o 
  -6   6  15       44.83       11.66     15.80 o 
  -4   6  15      421.97      426.35     75.27 o 
  -2   6  15       47.58       25.95     14.14 o 
   0   6  15       13.00       18.13     14.40 o 
   2   6  15      137.24      164.96     21.72 o 
  -7   7  15       46.41       41.05     20.12 o 
  -5   7  15       12.27       13.64     17.89 o 
  -3   7  15       21.74       30.83     18.89 o 
 -16   0  16      291.01      321.82     41.36 o 
 -14   0  16       15.00        6.34     18.61 o 
 -12   0  16        1.88      -12.30     18.40 o 
 -10   0  16      389.02      353.49     23.25 o 
  -8   0  16       12.08       -0.87      7.02 o 
  -6   0  16     1732.91     1686.11     54.73 o 
  -4   0  16        2.64        5.06      9.64 o 
  -2   0  16       90.82       69.49     14.07 o 
   0   0  16      126.16      142.75     23.30 o 
   2   0  16      511.05      385.16     32.74 o 
   4   0  16       10.56        8.89     16.75 o 
   6   0  16       85.08       50.45     22.81 o 
 -17   1  16        0.49      -18.05     14.07 o 
 -15   1  16       43.30       28.23     11.98 o 
 -13   1  16       85.02       63.89     16.62 o 
 -11   1  16      742.16      667.47     27.13 o 
  -9   1  16        0.82       -5.89      6.95 o 
  -7   1  16      487.51      533.80     19.26 o 
  -5   1  16      231.09      288.04     15.32 o 
  -3   1  16       37.45       16.97      9.25 o 
  -1   1  16      381.99      393.53     18.90 o 
   1   1  16       35.83       40.88     12.70 o 
   3   1  16      251.07      258.00     20.30 o 
   5   1  16      107.64      104.85     18.28 o 
 -16   2  16      225.57      236.93     34.81 o 
 -14   2  16        6.59       -5.32     10.09 o 
 -12   2  16        8.04      -18.31     12.20 o 
 -10   2  16     1095.56     1100.01     36.34 o 
  -8   2  16        6.99       -6.81      7.01 o 
  -6   2  16      867.96      910.41     63.67 o 
  -4   2  16      443.26      378.49     21.94 o 
  -2   2  16       12.36       10.76      9.47 o 
   0   2  16       49.96       65.85     11.93 o 
   2   2  16       70.20       53.78     14.52 o 
   4   2  16       55.25       37.95     15.29 o 
   6   2  16        0.28      -16.60     13.94 o 
 -15   3  16      190.74      224.90     28.53 o 
 -13   3  16        0.29        3.40     16.47 o 
 -11   3  16      444.52      472.80     31.41 o 
  -9   3  16       13.79        6.87     10.33 o 
  -7   3  16      171.21      185.84     18.02 o 
  -5   3  16      412.53      383.42     20.17 o 
  -3   3  16      262.07      277.33     34.48 o 
  -1   3  16       10.25        8.39      9.88 o 
   1   3  16      166.92      221.50     34.16 o 
   3   3  16      173.49      166.66     21.74 o 
   5   3  16       42.28       27.20     34.26 o 
 -14   4  16        0.32      -18.41     16.08 o 
 -12   4  16       19.25       -3.27     12.08 o 
 -10   4  16       58.85       44.78     14.29 o 
  -8   4  16       20.09        7.55     10.83 o 
  -6   4  16      296.39      328.19     27.04 o 
  -4   4  16       19.39       24.19     11.98 o 
  -2   4  16      321.01      359.75     23.73 o 
   0   4  16      273.39      302.46     21.72 o 
   2   4  16        9.26       19.95     12.42 o 
   4   4  16       24.77        6.73     16.03 o 
 -13   5  16      138.48      151.24     21.73 o 
 -11   5  16       16.14       13.46     13.49 o 
  -9   5  16       67.45      103.93     21.07 o 
  -7   5  16      118.54      130.35     23.59 o 
  -5   5  16        0.66       -3.78     15.89 o 
  -3   5  16       15.47        3.52     11.58 o 
  -1   5  16      355.43      377.36     25.38 o 
   1   5  16        3.30       -1.00     13.59 o 
 -10   6  16       24.88       10.94     17.35 o 
  -8   6  16       89.07       86.12     22.18 o 
  -6   6  16       36.76       25.22     18.27 o 
  -4   6  16       40.46       25.53     17.29 o 
  -2   6  16       17.91       34.50     14.93 o 
   0   6  16       23.37        5.17     14.30 o 
 -17   1  17       13.90       -4.10     14.38 o 
 -15   1  17      238.11      240.55     21.79 o 
 -13   1  17      332.52      358.36     23.33 o 
 -11   1  17      673.81      677.01     28.01 o 
  -9   1  17      421.35      408.61     21.12 o 
  -7   1  17      355.76      383.68     18.57 o 
  -5   1  17     1347.57     1368.59     39.49 o 
  -3   1  17      357.53      311.81     17.56 o 
  -1   1  17        9.08        0.56      8.86 o 
   1   1  17      271.90      270.09     21.46 o 
   3   1  17       71.55       77.45     16.33 o 
   5   1  17       73.21       42.75     16.42 o 
 -16   2  17      545.36      560.81     27.98 o 
 -14   2  17       33.52        7.12     14.74 o 
 -12   2  17     1040.84     1039.00     47.88 o 
 -10   2  17      200.10      196.25     20.51 o 
  -8   2  17       17.25        9.53      8.79 o 
  -6   2  17        3.15       -0.02      8.10 o 
  -4   2  17       30.54       11.50     10.10 o 
  -2   2  17       44.70       42.00     11.10 o 
   0   2  17      406.11      435.68     28.84 o 
   2   2  17      132.07       94.45     17.38 o 
   4   2  17       24.19       12.33     14.10 o 
 -15   3  17        2.48      -23.02     15.35 o 
 -13   3  17       13.08       -6.57     13.79 o 
 -11   3  17      328.64      397.93     25.02 o 
  -9   3  17        0.60        3.46     10.94 o 
  -7   3  17      246.73      309.51     43.25 o 
  -5   3  17        3.30       -9.33      9.72 o 
  -3   3  17       33.60       19.78     10.92 o 
  -1   3  17      151.15      150.72     18.38 o 
   1   3  17       70.72       76.18     14.78 o 
   3   3  17       34.85       49.76     16.81 o 
 -14   4  17       27.31       31.04     18.08 o 
 -12   4  17        8.30       16.31     13.43 o 
 -10   4  17       61.77       38.37     14.13 o 
  -8   4  17       26.98       29.72     15.38 o 
  -6   4  17      184.08      229.88     25.71 o 
  -4   4  17        2.13      -11.42      9.62 o 
  -2   4  17       84.93      113.00     16.59 o 
   0   4  17       13.89       -3.99     11.65 o 
   2   4  17      257.20      325.92     23.95 o 
 -11   5  17       88.19      125.05     34.30 o 
  -9   5  17        7.27       -3.72     15.91 o 
  -7   5  17       12.80        8.91     19.02 o 
  -5   5  17       87.79       77.64     19.59 o 
  -3   5  17        9.49      -10.18     11.85 o 
  -1   5  17        0.03      -14.96     11.30 o 
   1   5  17      243.51      308.06     32.02 o 
  -8   6  17      129.93      163.97     26.34 o 
  -6   6  17       36.81       23.58     18.42 o 
  -4   6  17      149.69      116.12     23.46 o 
 -16   0  18       25.56       78.09     28.95 o 
 -14   0  18      255.96      268.61     37.77 o 
 -12   0  18     1085.12     1110.54    121.86 o 
 -10   0  18       16.91       23.57     18.89 o 
  -8   0  18     1110.80     1075.05     62.48 o 
  -6   0  18     1685.92     1801.15     60.23 o 
  -4   0  18      957.18      902.60     38.43 o 
  -2   0  18       38.16       25.16     17.02 o 
   0   0  18      110.93       63.90     20.95 o 
   2   0  18      348.55      319.89     32.12 o 
   4   0  18        6.18      -12.61     17.09 o 
 -15   1  18        0.17       -3.14     14.17 o 
 -13   1  18       96.76      124.51     33.84 o 
 -11   1  18      238.72      294.55     28.06 o 
  -9   1  18      215.56      254.80     20.85 o 
  -7   1  18       88.70       96.30     11.41 o 
  -5   1  18       92.55      120.27     12.68 o 
  -3   1  18       76.90       77.44     12.70 o 
  -1   1  18       32.46       19.43     12.01 o 
   1   1  18      122.47      114.01     23.61 o 
   3   1  18       13.93       17.64     13.94 o 
 -14   2  18        2.90       -3.08     14.42 o 
 -12   2  18       89.92       62.56     19.47 o 
 -10   2  18       68.95       91.10     14.46 o 
  -8   2  18      441.43      491.77     20.32 o 
  -6   2  18      331.38      334.51     25.04 o 
  -4   2  18      371.11      413.68     20.58 o 
  -2   2  18        5.86       -0.34      9.73 o 
   0   2  18      113.57      152.97     17.18 o 
   2   2  18        1.68        8.61     13.69 o 
 -15   3  18       37.38       54.54     18.98 o 
 -13   3  18        3.23        7.40     17.42 o 
 -11   3  18      214.41      256.13     33.19 o 
  -9   3  18      290.58      333.15     23.16 o 
  -7   3  18      295.80      411.28     67.17 o 
  -5   3  18       11.39        0.28     10.82 o 
  -3   3  18      220.47      286.39     20.30 o 
  -1   3  18       85.62       68.92     14.33 o 
   1   3  18        0.31      -13.61     10.89 o 
 -12   4  18       24.72       13.92     13.58 o 
 -10   4  18        5.08      -13.18     11.16 o 
  -8   4  18       88.47       58.10     18.02 o 
  -6   4  18       39.82       12.38     14.67 o 
  -4   4  18      107.60       90.70     16.16 o 
  -2   4  18      137.84      126.47     24.74 o 
   0   4  18       30.74        3.77     13.29 o 
 -11   5  18      165.97      141.69     39.08 o 
  -9   5  18       54.45       10.01     18.01 o 
  -7   5  18       98.81       68.76     20.00 o 
  -5   5  18       26.95       36.46     17.52 o 
  -3   5  18        3.42       -3.61     12.31 o 
  -1   5  18        3.13       24.37     14.86 o 
 -15   1  19       81.99       28.95     26.05 o 
 -13   1  19       59.17       49.77     17.50 o 
 -11   1  19      286.79      370.96     44.53 o 
  -9   1  19      110.10      112.52     18.80 o 
  -7   1  19      112.99      125.14     13.01 o 
  -5   1  19      485.82      431.63     20.76 o 
  -3   1  19       64.98       55.02     12.22 o 
  -1   1  19       15.31        3.35     12.07 o 
   1   1  19       16.91       18.55     14.05 o 
 -14   2  19       67.25       59.33     20.70 o 
 -12   2  19      111.17      129.42     24.04 o 
 -10   2  19      265.66      317.39     22.03 o 
  -8   2  19        0.17       -1.79     12.95 o 
  -6   2  19        3.85       -1.29      9.94 o 
  -4   2  19       46.69       74.23     13.48 o 
  -2   2  19        4.30       -5.20     10.00 o 
   0   2  19       24.88       20.70     13.96 o 
   2   2  19      289.88      338.52     25.49 o 
 -13   3  19       85.19       75.21     39.15 o 
 -11   3  19        1.22       -2.41     12.19 o 
  -9   3  19        8.63       -3.69     11.73 o 
  -7   3  19      526.70      614.27     33.79 o 
  -5   3  19        6.60       -5.89     10.79 o 
  -3   3  19       67.89       84.35     15.24 o 
  -1   3  19      456.65      454.34     24.46 o 
   1   3  19       22.71       19.56     15.54 o 
 -12   4  19       75.43      100.89     19.03 o 
 -10   4  19        0.42      -17.68     11.78 o 
  -8   4  19       92.66       84.27     20.64 o 
  -6   4  19        0.20        5.86     14.06 o 
  -4   4  19       57.53       63.92     14.92 o 
  -2   4  19       36.94       61.98     21.72 o 
  -7   5  19       74.06      112.54     28.74 o 
  -5   5  19       39.90       30.76     18.23 o 
 -12   0  20      426.84      516.81     44.94 o 
 -10   0  20       40.75       52.38     21.09 o 
  -8   0  20      569.65      562.97     29.61 o 
  -6   0  20      128.63      117.59     29.78 o 
  -4   0  20       35.90       37.42     14.63 o 
  -2   0  20       59.21       52.04     20.54 o 
   0   0  20       58.13       53.49     21.92 o 
 -13   1  20        0.15        8.00     20.75 o 
 -11   1  20        1.33        5.10     16.47 o 
  -9   1  20       45.52       46.74     13.22 o 
  -7   1  20        5.88       -2.88      8.65 o 
  -5   1  20      287.59      354.88     22.25 o 
  -3   1  20        5.17       -2.59      9.65 o 
  -1   1  20       62.86       46.74     14.94 o 
   1   1  20        3.89       22.08     19.44 o 
 -12   2  20       11.12       -1.00     15.30 o 
 -10   2  20      348.53      413.12     34.70 o 
  -8   2  20        3.63        7.08     14.18 o 
  -6   2  20       86.15       89.87     14.83 o 
  -4   2  20        0.97       -7.75     10.43 o 
  -2   2  20       37.54       16.02     12.19 o 
   0   2  20       10.54       -3.16     19.06 o 
 -11   3  20        2.56       -7.85     13.58 o 
  -9   3  20       23.70       24.74     15.80 o 
  -7   3  20       62.86       88.16     26.50 o 
  -5   3  20      377.12      408.22     23.95 o 
  -3   3  20        1.08        1.01     14.01 o 
  -1   3  20       34.26       20.41     12.63 o 
 -10   4  20      217.99      238.21     46.66 o 
  -8   4  20        2.33       -7.84     15.94 o 
  -6   4  20       43.84       20.64     16.98 o 
  -4   4  20       23.06       17.77     14.08 o 
 -13   1  21       12.89        5.10     20.61 o 
 -11   1  21        0.62        8.41     20.75 o 
  -9   1  21       59.22       48.98     13.11 o 
  -7   1  21       90.31       77.76     12.30 o 
  -5   1  21        0.93        2.51     10.49 o 
  -3   1  21        9.22      -11.18     10.34 o 
 -12   2  21      183.26      257.58     41.36 o 
 -10   2  21      439.79      549.75     32.01 o 
  -8   2  21      663.57      792.10     38.98 o 
  -6   2  21        7.41       -1.67     11.22 o 
  -4   2  21        2.79       -8.18     12.00 o 
  -9   3  21      165.34      215.86     26.53 o 
  -7   3  21        6.48       -5.91     15.26 o 
  -5   3  21       59.91       48.06     18.11 o 
 -10   0  22      107.04       76.99     29.43 o 
  -8   0  22        4.60      -11.72     22.88 o 
  -6   0  22       27.48       15.93     15.54 o 
  -4   0  22        0.86      -12.68     18.06 o 
  -9   1  22       50.51       54.87     18.63 o 
  -7   1  22       34.15        3.27     15.17 o 
  -5   1  22        1.72      -13.71     10.42 o 
                                                 
